# Supplementary material for: A Second-Generation Device for Automated Training and Quantitative Behavior Analyses of Molecularly-Tractable Model Organisms
Source: PLoS One. 2010 Dec 17;5(12):e14370. doi: 10.1371/journal.pone.0014370 (PMC3003703; doi:10.1371/journal.pone.0014370)
Supplement: Figure S1 — Detailed specification of all parameters of the device and its functionality. (0.03 MB XLS) [file pone.0014370.s001.xls]

## Sheet: Coordinate Detection
#	Title	Requirement
1	Organism Monitoring	Determine the coordinates and key statistics of an organism located in the petri-dish, and report the information over the communications interface.
1.1	Processing Rate	Provide sufficient frame-rate such that the correct quadrant can be detected given velocity of organism motion.
1.1.1	Animal Processing Rate	The minimum frame rate shall be 15 fps.
1.2	Key Statistics	Determine coordinates, approximate blob region size, number of blobs, spatial variance of all regions & detection quality indicator. All dimensional statistics are to be in CGS units or on other units with conversion factors to CGS units provided. Also provide capability to report other blob determination statistics available from the Cognex software.
1.2.1	Coordinate Accuracy	Determine coordinates with sufficient accuracy for worm and tadpole detection, under static and dynamic conditions.
1.2.1.1	Worm Coordinates	Static accuracy: ±0.8 × average blob radius. Dynamic accuracy: ±0.8 × average blob diameter.
1.2.1.2	Tadpole Coordinates	Static accuracy: ±0.8 × average blob radius. Dynamic accuracy: ±0.8 × average blob diameter.
1.2.2	blob region area / size	The blob area is to be the contiguous area occupied by the pixels defined by the software as the blob. The blob radius is the radius of a circle with the same area. Accuracy of area: ±30%.
1.2.3	number of blobs	Detect and report largest three (3) blobs
1.2.4	spatial variance (all blobs)	There presently is no requirement for the accuracy of the blob spatial variance parameter.
1.2.5	detection quality indicator	this parameter shall consist of a bitfield where individual bits indicate that certain image quality metrics exceed thresholds.
1.2.6	blob shape / orientation	The best way to report the blob shape and orientation has not yet been determined. This topic will be investigated using the ability to report various statistics from the Cognex software. Candidates include: Elongation, Holes, Perimeter, Spread, Size of a blob-bounding box.
1.3	Behavior During NR Illumination Changes	Measurement accuracy shall not be degraded during negative reinforcement (blue light) illumination changes.

## Sheet: Illumination
#	Title	Requirement
2	Illumination	The system shall have the ability to provide red background illumination and blue negative reinforcement illumination
2.1	Negative Reinforcement Illumination	The system shall provide blue negative reinforcement illumination.
2.1.1		The maximum negative reinforcement illumination shall provide: 100 lux illuminance at 470 +/- 10 nm wavelength
2.1.2		The illumination intensity shall be selectable from four levels plus full-off, where each level is configurable from 0 to 100% of max intensity.
2.1.3		The negative reinforcement illumination shall support all combinations of quadrants, but at a single intensity level. For example, quadrants 1, 2 and 4 can be set to "on", where the on state is selected as level 3. See requirement 2.3 regarding illumination quadrants.
2.2	Background Illumination	The system shall provide red background illumination.
2.2.1		The maximum background illumination shall provide: 10 lux illuminance at 630 +/- 10 nm wavelength
2.2.2		The illumination intensity shall be selectable from four levels plus full-off, where each level is configurable from 0 to 100% of max intensity.
2.2.3		The illumination intensity is selected upon system initialization.
2.2.4		All four quadrants shall be set to the same intensity level. See requirement 2.3 regarding illumination quadrants.
2.3	Illumination Quadrants	The illumination shall be arranged in 4 quadrants. Each quadrant shall illuminate 1/4 of the petri dish.
2.3.1		See requirements 2.1.3 and 2.2.2 regarding quadrant control.
2.3.2		The uniformity of intensity across the quadrant shall be better than 30%.
2.3.3		The light angular beam pattern shall decay to 50% at 10 degrees.
2.4	Illumination Response	At the start or end of the illum cycle, the illumination must rise/fall to: 90%/10% within 5 ms. It must switch fully off within 10 ms, where "off" is defined as 60 dB down from max illumination level (0.1%).

## Sheet: Shock Excitation
#	Title	Requirement
3.1	Electrode Mounting	The shock electrodes shall be mounted in an electrode holder which shall be made from an insulating material. The electrode holder shall be designed to be inserted into the petri dish.
3.2	Shock Direction Rotation	The shock excitation shall be rotated N times per burst, where N is equal to the number of electrodes / 2.
3.3	Typical Current Uniformity	The shock electrode and cavity design shall provide a min typical uniformity of +/- 3 dB over 80% of the dish volume.
3.4	Worst Case Current Uniformity	The shock electrode and cavity design shall provide a worst case uniformity of +/- 6 dB over 20% of the dish volume.
3.5	Excitation Type	Alternating current (AC).
3.5.1	Excitation Waveform	The AC excitation shall use a square waveform.
3.5.2	Excitation Frequency	The AC excitation frequency shall be adjustable over the range of 25 to 150 Hz. Note that non-integer AC cycles per burst step will cause non-uniform current flow between +/- phases.
3.6	Amplitude Adjustment Range	The typical current density amplitude of shock excitation shall be adjustable (via serial protocol) over the following range:
3.6.1	Maximum Excitation	The maximum setting shall provide a voltage of 48 VAC to the current source. The maximum current source setting shall be 20 mA.
3.6.2	Minimum Excitation	The minimum current source setting shall be 0.2 mA..
3.6.3	Excitation Resolution	The setting shall be adjustable in increments of 0.2 mA.
3.6.4	Excitation Accuracy	The output current will be accurate to 0.5% full scale.
3.7	Excitation Burst Time	The total time that shock will be applied per shock command (the shock "burst" time) shall be configurable from 50 to 500 ms, in 50 ms increments.
3.8	Max Excitation Burst Rate	The max excitation burst rate shall be one burst per second
3.9	Excitation Rise/Fall Time	At the start or end of the burst time, the current shall rise/fall to 90%/10% of the MAX level defined in 3.6.1 within 5 ms and 99.9%/0.1% within 10 ms.
3.10	Electrode Protrusion	The electrodes may protrude into the dish provided that the following conditions are met: The contact surface shall be flush with the electrode holder wall, and the angle must not obstruct the optical line of sight of the camera.

## Sheet: Ctrl & Comm Functionality
#	Title	Requirement
4	PC Interface	The system must provide an IP type interface to the PC.
4.1	Interface Commands & Output Data Streaming	The IP interface must provide commands for accessing all system functions including initialization, configuration & operation. The interface shall also stream output data for coordinates and statistics
4.2	Init & Config Commands	The interface must support initialization commands for background capture, background illumination selection and orgnism type selection
4.2.1	Organism Type Support	The system must support (the selection of) multiple orgnism types.
4.3	Operation Commands	The interface must provide commands for control of shock and illumination functionality, as specified in requirement sections 2 & 3.
4.4	Coordinate Reporting	The interface must output the data specified in requirement section 1.2
4.5	Multiple Channel Support	The interface must support a minimum of 24 system channels. Each channel provides excitation, control and image processing for an individual petri dish.
4.5.1	Ch Cmd & Data Output Array Format	The configurations commands and data output must utilize an array type format such that all events can be processed at once.
4.5.2	Individual Ch Cmd	INDIVIDUAL CTRL CMDS ARE NOT REQUIRED
4.6	Expandability	Expandability is desirable but not required.
4.7	Network Usage	The system network shall not be used for purposes other than communication between the host PC and the system MNIC modules. Other equipment shall not be connected for any reason.
4.8	Command Exceptions	The system shall ignore and not be affected by incorrectly formatted messages, with the exception of message bandwidth overload due to incorrect messages at rates greater than TBD char/sec
5	Channel Event Timing	System channel event timing must be repeatable and uniform across all channels and syncronized to a master timing clock. Channel Events include image capture, application of dish excitation and data output.
5.1	Channel Timing Uniformity	Channel events must take place with repeatable timing behavior that is uniform across all channels to +/- 5 ms
5.2	Channel Timing Sync	System channels must be synchronized (to a master clock sync) such that channel event timing performance is controlled.

## Sheet: Opto-Mechanical Platform
#	Title	Requirement
6	Opto-Mechanical Platform	The opto-mechanical platform must provide support for the camera, optics pertri dish, electrode holder and illumination head.
6.1	Modules	The opto-mechanical platform must be organized into modules where 3 or 4 cameras are stacked front to back. The modules must be accepted by a receiver platform that accepts a total of 12 channels.
6.2	Tolerances	The x-y plane tolerances for all components in the optical centerline shall be +/- 0.5 mm worst case. +/- 0.25 mm is desirable.
6.3	Vertical Spacing	The dish holder assembly reference datum must be spaced at 200 mm from the sensing plane of the ccd image sensor. The reference datum is defined as the top of the dish holder.
6.4	Horizontal Spacing	The optical centerlines should be made as close as possible but must be spaced no more than 25 cm apart.
6.5	Illumination Head Module Mounting & Hinge	The upper module containing the group of illumination heads must be mounted on a hinge. This hinge must provide vertical-only movement during the initial rise when openning the unit.
6.6	Optical Isolation	The channels must be optically isolated to within 20 dB.
6.7	Petri Dish Support	The dish holder assembly must support Fisherbrand PN: 08-757-13A petri dishes
6.7.1	Dish Support Optical Characteristics	The dish bottom support must be optically clear.
6.7.2	Dish Support Sealing	The dish bottom support must be watertight.

## Sheet: Other (Rel, Env, Elec, etc)
Reliability, Usability & Maintainability
#	Title	Requirement
7.1	Electronics MTBF	The system typical MTBF shall be a minimum of 20,000 hrs (~ 3 yrs)
7.2	LED Module MTTR	The LED module must maintaine illumination performance for a minimum of 50,000 hr of operational life, running at full brightness.
7.3	Annual Service Cost	The cost to service the system must not exceed $10,000 per yr of use
7.4	System Availability	The system shall be available for a minimum of 53 calendar weeks per yr.
7.4.1	Annual Service Period	Should the system require service, the service must be performed within 3 calendar weeks of notification.
7.4.2	Component Spares	If spare components are purchased ahead of time by the client, the system must be serviced within 5 business days of notification.
7.4	Continuous Run Time	The system must operate contnuously for 3 days / 72 hours without halts, crashes or any sort of failure more
Electrical and Environmental
#	Title	Requirement
8.1	Temperature	The system shall operated in a lab environment at 14 to 23 deg c.
8.1.1	Dish Temperature	Dish temperature shall be maintained to within +/- 1 deg of ambient
8.2	AC Power	The system shall operate from a single 120V, 20A, 60 Hz wall plug
8.3	EMI	The system shall be designed towards FCC Class A (industrial) limits. Testing / Conformance is not required.
8.3.1	Self Interference	The system electronics shall not self-interfere such that channels are not susceptible to emissions from nearby channels.
8.3.2	Induced Currents in Dish	The system EMI emissions shall not induce current levels in the petri dish that are higher than 30 dB less than the typical shock current.
8.4	Vibration	The system shall not induce petri-dish vibration greater than 0 dB-milli-g (1 milli-g rms)
