# Supplementary material for: A Second-Generation Device for Automated Training and Quantitative Behavior Analyses of Molecularly-Tractable Model Organisms
Source: PLoS One. 2010 Dec 17;5(12):e14370. doi: 10.1371/journal.pone.0014370 (PMC3003703; doi:10.1371/journal.pone.0014370)
Supplement: Figure S2 — Compressed.ZIP archive of the code necessary to perform shock homogeneity analysis on electrode configurations. The analysis objective is to determine the j-field (current density and its uniformity) of electric shock in water for a given electrode and shock configuration. This is done by the software QuickField 5.7 and a custom Matlab script. The assumptions were: a simple (resistive) impedance model, a homogeneous vertical field is assumed (since the electrodes extend down the entire vertical length of the petri dish), and a fixed voltage (+/- 20V) excitation applied across the electrodes. (0.10 MB ZIP) [file pone.0014370.s002.zip]

Archive with 33 entries (26 files):
- Supplement 2 - ZIP me/
- Supplement 2 - ZIP me/AnalyzeCurrentField.m
- __MACOSX/
- __MACOSX/Supplement 2 - ZIP me/
- __MACOSX/Supplement 2 - ZIP me/._AnalyzeCurrentField.m
- Supplement 2 - ZIP me/FEA for 2 Electrodes/
- Supplement 2 - ZIP me/FEA for 2 Electrodes/Levindishelectrodes.dcf
- __MACOSX/Supplement 2 - ZIP me/FEA for 2 Electrodes/
- __MACOSX/Supplement 2 - ZIP me/FEA for 2 Electrodes/._Levindishelectrodes.dcf
- Supplement 2 - ZIP me/FEA for 2 Electrodes/Levindishelectrodes.mod
- __MACOSX/Supplement 2 - ZIP me/FEA for 2 Electrodes/._Levindishelectrodes.mod
- Supplement 2 - ZIP me/FEA for 2 Electrodes/LevinDishElectrodes.pbm
- __MACOSX/Supplement 2 - ZIP me/FEA for 2 Electrodes/._LevinDishElectrodes.pbm
- Supplement 2 - ZIP me/FEA for 2 Electrodes/LevinDishElectrodes.res
- __MACOSX/Supplement 2 - ZIP me/FEA for 2 Electrodes/._LevinDishElectrodes.res
- Supplement 2 - ZIP me/FEA for 2 Electrodes/LevinDishElectrodes.txt
- __MACOSX/Supplement 2 - ZIP me/FEA for 2 Electrodes/._LevinDishElectrodes.txt
- Supplement 2 - ZIP me/FEA for ZeroElectrodes/
- Supplement 2 - ZIP me/FEA for ZeroElectrodes/FEA Results, ZeroElectrodes.txt
- __MACOSX/Supplement 2 - ZIP me/FEA for ZeroElectrodes/
- __MACOSX/Supplement 2 - ZIP me/FEA for ZeroElectrodes/._FEA Results, ZeroElectrodes.txt
- Supplement 2 - ZIP me/FEA for ZeroElectrodes/LevinDishCirc, ZeroElec.dcf
- __MACOSX/Supplement 2 - ZIP me/FEA for ZeroElectrodes/._LevinDishCirc, ZeroElec.dcf
- Supplement 2 - ZIP me/FEA for ZeroElectrodes/Levindishcirc, ZeroElectrodes.mod
- __MACOSX/Supplement 2 - ZIP me/FEA for ZeroElectrodes/._Levindishcirc, ZeroElectrodes.mod
- Supplement 2 - ZIP me/FEA for ZeroElectrodes/LevinDishCirc, ZeroElectrodes.pbm
- __MACOSX/Supplement 2 - ZIP me/FEA for ZeroElectrodes/._LevinDishCirc, ZeroElectrodes.pbm
- Supplement 2 - ZIP me/FEA for ZeroElectrodes/LevinDishCirc, ZeroElectrodes.res
- __MACOSX/Supplement 2 - ZIP me/FEA for ZeroElectrodes/._LevinDishCirc, ZeroElectrodes.res
- Supplement 2 - ZIP me/FEA for ZeroElectrodes/Levindishcirc.dcf
- __MACOSX/Supplement 2 - ZIP me/FEA for ZeroElectrodes/._Levindishcirc.dcf
- Supplement 2 - ZIP me/FEA for ZeroElectrodes/LevinDishFEA, ZeroElectrodes.txt
- __MACOSX/Supplement 2 - ZIP me/FEA for ZeroElectrodes/._LevinDishFEA, ZeroElectrodes.txt
