# Supplementary material for: A Second-Generation Device for Automated Training and Quantitative Behavior Analyses of Molecularly-Tractable Model Organisms
Source: PLoS One. 2010 Dec 17;5(12):e14370. doi: 10.1371/journal.pone.0014370 (PMC3003703; doi:10.1371/journal.pone.0014370)
Supplement: Figure S2 — Compressed.ZIP archive of the code necessary to perform shock homogeneity analysis on electrode configurations. The analysis objective is to determine the j-field (current density and its uniformity) of electric shock in water for a given electrode and shock configuration. This is done by the software QuickField 5.7 and a custom Matlab script. The assumptions were: a simple (resistive) impedance model, a homogeneous vertical field is assumed (since the electrodes extend down the entire vertical length of the petri dish), and a fixed voltage (+/- 20V) excitation applied across the electrodes. (0.10 MB ZIP) [file pone.0014370.s002.zip › Supplement 2 - ZIP me/FEA for 2 Electrodes/LevinDishElectrodes.txt]

51	51	5
x_(mm)	y_(mm)	j_(A/m2)	jx_(A/m2)	jy_(A/m2)
-25.0000	-25.0000	0.000000	0.000000	0.000000
-24.0000	-25.0000	0.000000	0.000000	0.000000
-23.0000	-25.0000	0.000000	0.000000	0.000000
-22.0000	-25.0000	0.000000	0.000000	0.000000
-21.0000	-25.0000	0.000000	0.000000	0.000000
-20.0000	-25.0000	0.000000	0.000000	0.000000
-19.0000	-25.0000	0.000000	0.000000	0.000000
-18.0000	-25.0000	0.000000	0.000000	0.000000
-17.0000	-25.0000	0.000000	0.000000	0.000000
-16.0000	-25.0000	0.000000	0.000000	0.000000
-15.0000	-25.0000	0.000000	0.000000	0.000000
-14.0000	-25.0000	0.000000	0.000000	0.000000
-13.0000	-25.0000	0.000000	0.000000	0.000000
-12.0000	-25.0000	0.000000	0.000000	0.000000
-11.0000	-25.0000	0.000000	0.000000	0.000000
-10.0000	-25.0000	0.000000	0.000000	0.000000
-9.00000	-25.0000	0.000000	0.000000	0.000000
-8.00000	-25.0000	0.000000	0.000000	0.000000
-7.00000	-25.0000	0.000000	0.000000	0.000000
-6.00000	-25.0000	0.000000	0.000000	0.000000
-5.00000	-25.0000	0.000000	0.000000	0.000000
-4.00000	-25.0000	0.000000	0.000000	0.000000
-3.00000	-25.0000	0.000000	0.000000	0.000000
-2.00000	-25.0000	0.000000	0.000000	0.000000
-1.00000	-25.0000	0.000000	0.000000	0.000000
0.000000	-25.0000	0.169011	0.169011	0.000000
1.00000	-25.0000	0.000000	0.000000	0.000000
2.00000	-25.0000	0.000000	0.000000	0.000000
3.00000	-25.0000	0.000000	0.000000	0.000000
4.00000	-25.0000	0.000000	0.000000	0.000000
5.00000	-25.0000	0.000000	0.000000	0.000000
6.00000	-25.0000	0.000000	0.000000	0.000000
7.00000	-25.0000	0.000000	0.000000	0.000000
8.00000	-25.0000	0.000000	0.000000	0.000000
9.00000	-25.0000	0.000000	0.000000	0.000000
10.0000	-25.0000	0.000000	0.000000	0.000000
11.0000	-25.0000	0.000000	0.000000	0.000000
12.0000	-25.0000	0.000000	0.000000	0.000000
13.0000	-25.0000	0.000000	0.000000	0.000000
14.0000	-25.0000	0.000000	0.000000	0.000000
15.0000	-25.0000	0.000000	0.000000	0.000000
16.0000	-25.0000	0.000000	0.000000	0.000000
17.0000	-25.0000	0.000000	0.000000	0.000000
18.0000	-25.0000	0.000000	0.000000	0.000000
19.0000	-25.0000	0.000000	0.000000	0.000000
20.0000	-25.0000	0.000000	0.000000	0.000000
21.0000	-25.0000	0.000000	0.000000	0.000000
22.0000	-25.0000	0.000000	0.000000	0.000000
23.0000	-25.0000	0.000000	0.000000	0.000000
24.0000	-25.0000	0.000000	0.000000	0.000000
25.0000	-25.0000	0.000000	0.000000	0.000000
-25.0000	-24.0000	0.000000	0.000000	0.000000
-24.0000	-24.0000	0.000000	0.000000	0.000000
-23.0000	-24.0000	0.000000	0.000000	0.000000
-22.0000	-24.0000	0.000000	0.000000	0.000000
-21.0000	-24.0000	0.000000	0.000000	0.000000
-20.0000	-24.0000	0.000000	0.000000	0.000000
-19.0000	-24.0000	0.000000	0.000000	0.000000
-18.0000	-24.0000	0.000000	0.000000	0.000000
-17.0000	-24.0000	0.000000	0.000000	0.000000
-16.0000	-24.0000	0.000000	0.000000	0.000000
-15.0000	-24.0000	0.000000	0.000000	0.000000
-14.0000	-24.0000	0.000000	0.000000	0.000000
-13.0000	-24.0000	0.000000	0.000000	0.000000
-12.0000	-24.0000	0.000000	0.000000	0.000000
-11.0000	-24.0000	0.000000	0.000000	0.000000
-10.0000	-24.0000	0.000000	0.000000	0.000000
-9.00000	-24.0000	0.000000	0.000000	0.000000
-8.00000	-24.0000	0.000000	0.000000	0.000000
-7.00000	-24.0000	0.000000	0.000000	0.000000
-6.00000	-24.0000	8.82516	8.55204	-2.17853
-5.00000	-24.0000	10.4378	10.1696	-2.35095
-4.00000	-24.0000	12.0542	11.7871	-2.52337
-3.00000	-24.0000	11.7907	11.0533	-4.10437
-2.00000	-24.0000	8.88988	7.71068	-4.42440
-1.00000	-24.0000	5.66846	3.86892	-4.14282
0.000000	-24.0000	3.86134	0.0271473	-3.86125
1.00000	-24.0000	5.51212	-3.67139	-4.11149
2.00000	-24.0000	8.56391	-7.36993	-4.36172
3.00000	-24.0000	11.2314	-10.4341	-4.15640
4.00000	-24.0000	11.5680	-11.2552	-2.67201
5.00000	-24.0000	10.1964	-9.89198	-2.47279
6.00000	-24.0000	8.82659	-8.52875	-2.27358
7.00000	-24.0000	0.000000	0.000000	0.000000
8.00000	-24.0000	0.000000	0.000000	0.000000
9.00000	-24.0000	0.000000	0.000000	0.000000
10.0000	-24.0000	0.000000	0.000000	0.000000
11.0000	-24.0000	0.000000	0.000000	0.000000
12.0000	-24.0000	0.000000	0.000000	0.000000
13.0000	-24.0000	0.000000	0.000000	0.000000
14.0000	-24.0000	0.000000	0.000000	0.000000
15.0000	-24.0000	0.000000	0.000000	0.000000
16.0000	-24.0000	0.000000	0.000000	0.000000
17.0000	-24.0000	0.000000	0.000000	0.000000
18.0000	-24.0000	0.000000	0.000000	0.000000
19.0000	-24.0000	0.000000	0.000000	0.000000
20.0000	-24.0000	0.000000	0.000000	0.000000
21.0000	-24.0000	0.000000	0.000000	0.000000
22.0000	-24.0000	0.000000	0.000000	0.000000
23.0000	-24.0000	0.000000	0.000000	0.000000
24.0000	-24.0000	0.000000	0.000000	0.000000
25.0000	-24.0000	0.000000	0.000000	0.000000
-25.0000	-23.0000	0.000000	0.000000	0.000000
-24.0000	-23.0000	0.000000	0.000000	0.000000
-23.0000	-23.0000	0.000000	0.000000	0.000000
-22.0000	-23.0000	0.000000	0.000000	0.000000
-21.0000	-23.0000	0.000000	0.000000	0.000000
-20.0000	-23.0000	0.000000	0.000000	0.000000
-19.0000	-23.0000	0.000000	0.000000	0.000000
-18.0000	-23.0000	0.000000	0.000000	0.000000
-17.0000	-23.0000	0.000000	0.000000	0.000000
-16.0000	-23.0000	0.000000	0.000000	0.000000
-15.0000	-23.0000	0.000000	0.000000	0.000000
-14.0000	-23.0000	0.000000	0.000000	0.000000
-13.0000	-23.0000	0.000000	0.000000	0.000000
-12.0000	-23.0000	0.000000	0.000000	0.000000
-11.0000	-23.0000	0.000000	0.000000	0.000000
-10.0000	-23.0000	0.000000	0.000000	0.000000
-9.00000	-23.0000	5.66914	5.27006	-2.08940
-8.00000	-23.0000	6.22851	5.82052	-2.21717
-7.00000	-23.0000	6.64788	6.12762	-2.57808
-6.00000	-23.0000	7.44258	6.80950	-3.00378
-5.00000	-23.0000	9.00574	8.42705	-3.17620
-4.00000	-23.0000	10.5881	10.0446	-3.34862
-3.00000	-23.0000	10.1835	8.69742	-5.29705
-2.00000	-23.0000	10.2070	6.91978	-7.50335
-1.00000	-23.0000	8.82927	3.72705	-8.00407
0.000000	-23.0000	7.72335	-0.114716	-7.72250
1.00000	-23.0000	8.83773	-3.81326	-7.97274
2.00000	-23.0000	10.1459	-6.68684	-7.63058
3.00000	-23.0000	9.80857	-7.76180	-5.99686
4.00000	-23.0000	9.85523	-8.83677	-4.36315
5.00000	-23.0000	9.09537	-8.32522	-3.66285
6.00000	-23.0000	7.77599	-6.96199	-3.46363
7.00000	-23.0000	6.94267	-6.35794	-2.78878
8.00000	-23.0000	6.31652	-5.85174	-2.37814
9.00000	-23.0000	5.70181	-5.28113	-2.14949
10.0000	-23.0000	0.000000	0.000000	0.000000
11.0000	-23.0000	0.000000	0.000000	0.000000
12.0000	-23.0000	0.000000	0.000000	0.000000
13.0000	-23.0000	0.000000	0.000000	0.000000
14.0000	-23.0000	0.000000	0.000000	0.000000
15.0000	-23.0000	0.000000	0.000000	0.000000
16.0000	-23.0000	0.000000	0.000000	0.000000
17.0000	-23.0000	0.000000	0.000000	0.000000
18.0000	-23.0000	0.000000	0.000000	0.000000
19.0000	-23.0000	0.000000	0.000000	0.000000
20.0000	-23.0000	0.000000	0.000000	0.000000
21.0000	-23.0000	0.000000	0.000000	0.000000
22.0000	-23.0000	0.000000	0.000000	0.000000
23.0000	-23.0000	0.000000	0.000000	0.000000
24.0000	-23.0000	0.000000	0.000000	0.000000
25.0000	-23.0000	0.000000	0.000000	0.000000
-25.0000	-22.0000	0.000000	0.000000	0.000000
-24.0000	-22.0000	0.000000	0.000000	0.000000
-23.0000	-22.0000	0.000000	0.000000	0.000000
-22.0000	-22.0000	0.000000	0.000000	0.000000
-21.0000	-22.0000	0.000000	0.000000	0.000000
-20.0000	-22.0000	0.000000	0.000000	0.000000
-19.0000	-22.0000	0.000000	0.000000	0.000000
-18.0000	-22.0000	0.000000	0.000000	0.000000
-17.0000	-22.0000	0.000000	0.000000	0.000000
-16.0000	-22.0000	0.000000	0.000000	0.000000
-15.0000	-22.0000	0.000000	0.000000	0.000000
-14.0000	-22.0000	0.000000	0.000000	0.000000
-13.0000	-22.0000	0.000000	0.000000	0.000000
-12.0000	-22.0000	0.000000	0.000000	0.000000
-11.0000	-22.0000	4.49022	3.96205	-2.11287
-10.0000	-22.0000	4.80253	4.21804	-2.29618
-9.00000	-22.0000	5.34921	4.76850	-2.42394
-8.00000	-22.0000	5.89937	5.31896	-2.55171
-7.00000	-22.0000	6.24148	5.40086	-3.12838
-6.00000	-22.0000	6.61244	5.46613	-3.72098
-5.00000	-22.0000	7.79066	6.68451	-4.00145
-4.00000	-22.0000	9.17980	8.11917	-4.28344
-3.00000	-22.0000	9.07368	6.34152	-6.48974
-2.00000	-22.0000	9.82090	4.56388	-8.69604
-1.00000	-22.0000	11.2527	2.78623	-10.9023
0.000000	-22.0000	11.5866	-0.256579	-11.5837
1.00000	-22.0000	11.4873	-2.93961	-11.1048
2.00000	-22.0000	10.2868	-4.01458	-9.47105
3.00000	-22.0000	9.34490	-5.08955	-7.83733
4.00000	-22.0000	8.74563	-6.16452	-6.20361
5.00000	-22.0000	8.32030	-6.75846	-4.85290
6.00000	-22.0000	7.35020	-5.96231	-4.29840
7.00000	-22.0000	6.59122	-5.60420	-3.46946
8.00000	-22.0000	5.91421	-5.15393	-2.90085
9.00000	-22.0000	5.30541	-4.58332	-2.67219
10.0000	-22.0000	4.77046	-4.17417	-2.30947
11.0000	-22.0000	4.42542	-3.90793	-2.07664
12.0000	-22.0000	0.000000	0.000000	0.000000
13.0000	-22.0000	0.000000	0.000000	0.000000
14.0000	-22.0000	0.000000	0.000000	0.000000
15.0000	-22.0000	0.000000	0.000000	0.000000
16.0000	-22.0000	0.000000	0.000000	0.000000
17.0000	-22.0000	0.000000	0.000000	0.000000
18.0000	-22.0000	0.000000	0.000000	0.000000
19.0000	-22.0000	0.000000	0.000000	0.000000
20.0000	-22.0000	0.000000	0.000000	0.000000
21.0000	-22.0000	0.000000	0.000000	0.000000
22.0000	-22.0000	0.000000	0.000000	0.000000
23.0000	-22.0000	0.000000	0.000000	0.000000
24.0000	-22.0000	0.000000	0.000000	0.000000
25.0000	-22.0000	0.000000	0.000000	0.000000
-25.0000	-21.0000	0.000000	0.000000	0.000000
-24.0000	-21.0000	0.000000	0.000000	0.000000
-23.0000	-21.0000	0.000000	0.000000	0.000000
-22.0000	-21.0000	0.000000	0.000000	0.000000
-21.0000	-21.0000	0.000000	0.000000	0.000000
-20.0000	-21.0000	0.000000	0.000000	0.000000
-19.0000	-21.0000	0.000000	0.000000	0.000000
-18.0000	-21.0000	0.000000	0.000000	0.000000
-17.0000	-21.0000	0.000000	0.000000	0.000000
-16.0000	-21.0000	0.000000	0.000000	0.000000
-15.0000	-21.0000	0.000000	0.000000	0.000000
-14.0000	-21.0000	0.000000	0.000000	0.000000
-13.0000	-21.0000	3.73838	3.12822	-2.04689
-12.0000	-21.0000	4.03645	3.36155	-2.23447
-11.0000	-21.0000	4.33470	3.59489	-2.42206
-10.0000	-21.0000	4.63309	3.82822	-2.60964
-9.00000	-21.0000	5.08094	4.26694	-2.75849
-8.00000	-21.0000	5.54663	4.60883	-3.08607
-7.00000	-21.0000	5.94810	4.67410	-3.67867
-6.00000	-21.0000	6.38008	4.73937	-4.27128
-5.00000	-21.0000	6.90798	4.94197	-4.82671
-4.00000	-21.0000	7.95004	5.76327	-5.47612
-3.00000	-21.0000	8.65476	3.98562	-7.68242
-2.00000	-21.0000	10.1322	2.20798	-9.88872
-1.00000	-21.0000	11.8417	0.689584	-11.8216
0.000000	-21.0000	13.1340	-0.238303	-13.1318
1.00000	-21.0000	11.9956	-1.25965	-11.9293
2.00000	-21.0000	10.5328	-2.36577	-10.2637
3.00000	-21.0000	9.27257	-3.47190	-8.59805
4.00000	-21.0000	8.30764	-4.57802	-6.93243
5.00000	-21.0000	7.75120	-5.53609	-5.42520
6.00000	-21.0000	7.08356	-5.23723	-4.76951
7.00000	-21.0000	6.31290	-4.86842	-4.01886
8.00000	-21.0000	5.64321	-4.53589	-3.35732
9.00000	-21.0000	5.11224	-4.16777	-2.96052
10.0000	-21.0000	4.58367	-3.79965	-2.56373
11.0000	-21.0000	4.27154	-3.55580	-2.36693
12.0000	-21.0000	3.98456	-3.32646	-2.19349
13.0000	-21.0000	3.69767	-3.09713	-2.02004
14.0000	-21.0000	0.000000	0.000000	0.000000
15.0000	-21.0000	0.000000	0.000000	0.000000
16.0000	-21.0000	0.000000	0.000000	0.000000
17.0000	-21.0000	0.000000	0.000000	0.000000
18.0000	-21.0000	0.000000	0.000000	0.000000
19.0000	-21.0000	0.000000	0.000000	0.000000
20.0000	-21.0000	0.000000	0.000000	0.000000
21.0000	-21.0000	0.000000	0.000000	0.000000
22.0000	-21.0000	0.000000	0.000000	0.000000
23.0000	-21.0000	0.000000	0.000000	0.000000
24.0000	-21.0000	0.000000	0.000000	0.000000
25.0000	-21.0000	0.000000	0.000000	0.000000
-25.0000	-20.0000	0.000000	0.000000	0.000000
-24.0000	-20.0000	0.000000	0.000000	0.000000
-23.0000	-20.0000	0.000000	0.000000	0.000000
-22.0000	-20.0000	0.000000	0.000000	0.000000
-21.0000	-20.0000	0.000000	0.000000	0.000000
-20.0000	-20.0000	0.000000	0.000000	0.000000
-19.0000	-20.0000	0.000000	0.000000	0.000000
-18.0000	-20.0000	0.000000	0.000000	0.000000
-17.0000	-20.0000	0.000000	0.000000	0.000000
-16.0000	-20.0000	0.000000	0.000000	0.000000
-15.0000	-20.0000	0.000000	0.000000	0.000000
-14.0000	-20.0000	3.42240	2.74052	-2.04997
-13.0000	-20.0000	3.61162	2.86992	-2.19258
-12.0000	-20.0000	3.91634	3.06374	-2.43950
-11.0000	-20.0000	4.22240	3.25757	-2.68642
-10.0000	-20.0000	4.52753	3.46106	-2.91883
-9.00000	-20.0000	4.87287	3.76538	-3.09303
-8.00000	-20.0000	5.31917	3.88207	-3.63636
-7.00000	-20.0000	5.78495	3.94734	-4.22897
-6.00000	-20.0000	6.27285	4.01261	-4.82157
-5.00000	-20.0000	6.77808	4.07788	-5.41418
-4.00000	-20.0000	7.35608	3.70504	-6.35489
-3.00000	-20.0000	8.15265	2.77715	-7.66506
-2.00000	-20.0000	9.16376	1.84927	-8.97523
-1.00000	-20.0000	10.3266	0.921381	-10.2854
0.000000	-20.0000	11.5956	-0.00650624	-11.5956
1.00000	-20.0000	11.3938	-0.850473	-11.3621
2.00000	-20.0000	9.99728	-1.93617	-9.80800
3.00000	-20.0000	8.69218	-3.04230	-8.14239
4.00000	-20.0000	7.69142	-4.14842	-6.47677
5.00000	-20.0000	7.15687	-4.73685	-5.36498
6.00000	-20.0000	6.67827	-4.56184	-4.87739
7.00000	-20.0000	5.88314	-4.19302	-4.12674
8.00000	-20.0000	5.37033	-3.96662	-3.62027
9.00000	-20.0000	4.97228	-3.79325	-3.21478
10.0000	-20.0000	4.44952	-3.43301	-2.83067
11.0000	-20.0000	4.16225	-3.20367	-2.65723
12.0000	-20.0000	3.87915	-3.01813	-2.43694
13.0000	-20.0000	3.60149	-2.86632	-2.18057
14.0000	-20.0000	3.39758	-2.72995	-2.02261
15.0000	-20.0000	0.000000	0.000000	0.000000
16.0000	-20.0000	0.000000	0.000000	0.000000
17.0000	-20.0000	0.000000	0.000000	0.000000
18.0000	-20.0000	0.000000	0.000000	0.000000
19.0000	-20.0000	0.000000	0.000000	0.000000
20.0000	-20.0000	0.000000	0.000000	0.000000
21.0000	-20.0000	0.000000	0.000000	0.000000
22.0000	-20.0000	0.000000	0.000000	0.000000
23.0000	-20.0000	0.000000	0.000000	0.000000
24.0000	-20.0000	0.000000	0.000000	0.000000
25.0000	-20.0000	0.000000	0.000000	0.000000
-25.0000	-19.0000	0.000000	0.000000	0.000000
-24.0000	-19.0000	0.000000	0.000000	0.000000
-23.0000	-19.0000	0.000000	0.000000	0.000000
-22.0000	-19.0000	0.000000	0.000000	0.000000
-21.0000	-19.0000	0.000000	0.000000	0.000000
-20.0000	-19.0000	0.000000	0.000000	0.000000
-19.0000	-19.0000	0.000000	0.000000	0.000000
-18.0000	-19.0000	0.000000	0.000000	0.000000
-17.0000	-19.0000	0.000000	0.000000	0.000000
-16.0000	-19.0000	2.99536	2.27713	-1.94598
-15.0000	-19.0000	3.18054	2.40326	-2.08332
-14.0000	-19.0000	3.36587	2.52939	-2.22065
-13.0000	-19.0000	3.55132	2.65552	-2.35798
-12.0000	-19.0000	3.81040	2.82190	-2.56047
-11.0000	-19.0000	4.12020	3.01572	-2.80739
-10.0000	-19.0000	4.42820	3.20558	-3.05503
-9.00000	-19.0000	4.69392	3.32251	-3.31570
-8.00000	-19.0000	5.12022	3.42059	-3.81001
-7.00000	-19.0000	5.60190	3.51396	-4.36272
-6.00000	-19.0000	6.09707	3.60732	-4.91543
-5.00000	-19.0000	6.50777	3.62612	-5.40391
-4.00000	-19.0000	6.76383	3.40776	-5.84265
-3.00000	-19.0000	7.09843	2.80689	-6.51990
-2.00000	-19.0000	7.72460	2.08106	-7.43900
-1.00000	-19.0000	8.82483	1.15318	-8.74916
0.000000	-19.0000	10.0619	0.225290	-10.0593
1.00000	-19.0000	9.84529	-0.618677	-9.82583
2.00000	-19.0000	9.47291	-1.50658	-9.35234
3.00000	-19.0000	8.11861	-2.61270	-7.68672
4.00000	-19.0000	7.07696	-3.71882	-6.02111
5.00000	-19.0000	6.60646	-3.93762	-5.30477
6.00000	-19.0000	6.24617	-3.84194	-4.92486
7.00000	-19.0000	5.56790	-3.54972	-4.28965
8.00000	-19.0000	5.15005	-3.38206	-3.88391
9.00000	-19.0000	4.73603	-3.21440	-3.47817
10.0000	-19.0000	4.37754	-3.11986	-3.07073
11.0000	-19.0000	4.09605	-2.97424	-2.81629
12.0000	-19.0000	3.81042	-2.82243	-2.55993
13.0000	-19.0000	3.52684	-2.67062	-2.30356
14.0000	-19.0000	3.34335	-2.53890	-2.17531
15.0000	-19.0000	3.16903	-2.40906	-2.05893
16.0000	-19.0000	2.99472	-2.27921	-1.94256
17.0000	-19.0000	0.000000	0.000000	0.000000
18.0000	-19.0000	0.000000	0.000000	0.000000
19.0000	-19.0000	0.000000	0.000000	0.000000
20.0000	-19.0000	0.000000	0.000000	0.000000
21.0000	-19.0000	0.000000	0.000000	0.000000
22.0000	-19.0000	0.000000	0.000000	0.000000
23.0000	-19.0000	0.000000	0.000000	0.000000
24.0000	-19.0000	0.000000	0.000000	0.000000
25.0000	-19.0000	0.000000	0.000000	0.000000
-25.0000	-18.0000	0.000000	0.000000	0.000000
-24.0000	-18.0000	0.000000	0.000000	0.000000
-23.0000	-18.0000	0.000000	0.000000	0.000000
-22.0000	-18.0000	0.000000	0.000000	0.000000
-21.0000	-18.0000	0.000000	0.000000	0.000000
-20.0000	-18.0000	0.000000	0.000000	0.000000
-19.0000	-18.0000	0.000000	0.000000	0.000000
-18.0000	-18.0000	0.000000	0.000000	0.000000
-17.0000	-18.0000	2.80380	2.02908	-1.93498
-16.0000	-18.0000	2.93597	2.11048	-2.04104
-15.0000	-18.0000	3.12652	2.22046	-2.20106
-14.0000	-18.0000	3.32155	2.33243	-2.36484
-13.0000	-18.0000	3.51696	2.44441	-2.52862
-12.0000	-18.0000	3.72113	2.58005	-2.68144
-11.0000	-18.0000	4.00722	2.72627	-2.93688
-10.0000	-18.0000	4.27880	2.84320	-3.19755
-9.00000	-18.0000	4.55210	2.96013	-3.45822
-8.00000	-18.0000	4.90645	3.06819	-3.82877
-7.00000	-18.0000	5.40304	3.16156	-4.38148
-6.00000	-18.0000	5.82657	3.18833	-4.87682
-5.00000	-18.0000	6.08435	3.07405	-5.25067
-4.00000	-18.0000	6.35589	2.95793	-5.62566
-3.00000	-18.0000	6.72922	2.35707	-6.30290
-2.00000	-18.0000	7.19769	1.75620	-6.98015
-1.00000	-18.0000	7.74406	1.15533	-7.65739
0.000000	-18.0000	8.53535	0.457086	-8.52310
1.00000	-18.0000	8.29862	-0.386881	-8.28960
2.00000	-18.0000	8.14958	-1.23085	-8.05610
3.00000	-18.0000	7.55342	-2.18310	-7.23106
4.00000	-18.0000	6.48796	-3.23406	-5.62446
5.00000	-18.0000	6.11185	-3.13838	-5.24455
6.00000	-18.0000	5.73783	-3.04270	-4.86464
7.00000	-18.0000	5.39815	-3.07047	-4.43984
8.00000	-18.0000	4.94899	-2.97921	-3.95181
9.00000	-18.0000	4.50976	-2.88796	-3.46377
10.0000	-18.0000	4.23010	-2.81317	-3.15908
11.0000	-18.0000	4.01416	-2.74507	-2.92884
12.0000	-18.0000	3.75469	-2.62672	-2.68292
13.0000	-18.0000	3.48053	-2.47771	-2.44438
14.0000	-18.0000	3.30637	-2.34786	-2.32801
15.0000	-18.0000	3.12786	-2.22692	-2.19644
16.0000	-18.0000	2.94347	-2.11850	-2.04352
17.0000	-18.0000	2.80215	-2.02939	-1.93227
18.0000	-18.0000	0.000000	0.000000	0.000000
19.0000	-18.0000	0.000000	0.000000	0.000000
20.0000	-18.0000	0.000000	0.000000	0.000000
21.0000	-18.0000	0.000000	0.000000	0.000000
22.0000	-18.0000	0.000000	0.000000	0.000000
23.0000	-18.0000	0.000000	0.000000	0.000000
24.0000	-18.0000	0.000000	0.000000	0.000000
25.0000	-18.0000	0.000000	0.000000	0.000000
-25.0000	-17.0000	0.000000	0.000000	0.000000
-24.0000	-17.0000	0.000000	0.000000	0.000000
-23.0000	-17.0000	0.000000	0.000000	0.000000
-22.0000	-17.0000	0.000000	0.000000	0.000000
-21.0000	-17.0000	0.000000	0.000000	0.000000
-20.0000	-17.0000	0.000000	0.000000	0.000000
-19.0000	-17.0000	0.000000	0.000000	0.000000
-18.0000	-17.0000	2.64099	1.80491	-1.92799
-17.0000	-17.0000	2.77407	1.88631	-2.03404
-16.0000	-17.0000	2.90721	1.96771	-2.14010
-15.0000	-17.0000	3.06865	2.06276	-2.27193
-14.0000	-17.0000	3.26529	2.17473	-2.43571
-13.0000	-17.0000	3.46075	2.28365	-2.60034
-12.0000	-17.0000	3.63794	2.35033	-2.77679
-11.0000	-17.0000	3.88219	2.42478	-3.03180
-10.0000	-17.0000	4.16000	2.50280	-3.32289
-9.00000	-17.0000	4.44001	2.59775	-3.60074
-8.00000	-17.0000	4.72017	2.71468	-3.86142
-7.00000	-17.0000	5.14643	2.75054	-4.34974
-6.00000	-17.0000	5.40945	2.63626	-4.72358
-5.00000	-17.0000	5.68719	2.52198	-5.09743
-4.00000	-17.0000	5.97761	2.40770	-5.47127
-3.00000	-17.0000	6.37776	1.90724	-6.08591
-2.00000	-17.0000	6.88817	1.30637	-6.76315
-1.00000	-17.0000	7.35858	0.782135	-7.31690
0.000000	-17.0000	7.70511	0.366012	-7.69642
1.00000	-17.0000	7.20552	-0.356808	-7.19668
2.00000	-17.0000	6.78341	-1.07963	-6.69695
3.00000	-17.0000	6.55097	-1.84302	-6.28637
4.00000	-17.0000	6.07364	-2.43482	-5.56424
5.00000	-17.0000	5.76051	-2.52172	-5.17923
6.00000	-17.0000	5.46801	-2.63069	-4.79360
7.00000	-17.0000	5.18998	-2.73966	-4.40797
8.00000	-17.0000	4.74448	-2.66236	-3.92707
9.00000	-17.0000	4.32697	-2.57458	-3.47768
10.0000	-17.0000	4.10223	-2.50648	-3.24744
11.0000	-17.0000	3.87932	-2.43838	-3.01719
12.0000	-17.0000	3.65860	-2.37028	-2.78695
13.0000	-17.0000	3.45483	-2.29557	-2.58190
14.0000	-17.0000	3.26857	-2.18714	-2.42898
15.0000	-17.0000	3.08246	-2.07872	-2.27606
16.0000	-17.0000	2.89652	-1.97030	-2.12314
17.0000	-17.0000	2.76316	-1.88508	-2.02028
18.0000	-17.0000	2.63432	-1.80185	-1.92171
19.0000	-17.0000	0.000000	0.000000	0.000000
20.0000	-17.0000	0.000000	0.000000	0.000000
21.0000	-17.0000	0.000000	0.000000	0.000000
22.0000	-17.0000	0.000000	0.000000	0.000000
23.0000	-17.0000	0.000000	0.000000	0.000000
24.0000	-17.0000	0.000000	0.000000	0.000000
25.0000	-17.0000	0.000000	0.000000	0.000000
-25.0000	-16.0000	0.000000	0.000000	0.000000
-24.0000	-16.0000	0.000000	0.000000	0.000000
-23.0000	-16.0000	0.000000	0.000000	0.000000
-22.0000	-16.0000	0.000000	0.000000	0.000000
-21.0000	-16.0000	0.000000	0.000000	0.000000
-20.0000	-16.0000	0.000000	0.000000	0.000000
-19.0000	-16.0000	2.48901	1.59579	-1.91014
-18.0000	-16.0000	2.61569	1.66640	-2.01617
-17.0000	-16.0000	2.75307	1.74498	-2.12942
-16.0000	-16.0000	2.88864	1.82494	-2.23916
-15.0000	-16.0000	3.02228	1.90634	-2.34522
-14.0000	-16.0000	3.20863	1.99555	-2.51258
-13.0000	-16.0000	3.38876	2.06223	-2.68903
-12.0000	-16.0000	3.56977	2.12892	-2.86547
-11.0000	-16.0000	3.77436	2.19820	-3.06818
-10.0000	-16.0000	4.05781	2.27621	-3.35927
-9.00000	-16.0000	4.34368	2.35423	-3.65036
-8.00000	-16.0000	4.58773	2.39643	-3.91209
-7.00000	-16.0000	4.80585	2.30961	-4.21449
-6.00000	-16.0000	5.05452	2.13963	-4.57932
-5.00000	-16.0000	5.32217	1.96990	-4.94419
-4.00000	-16.0000	5.63248	1.85562	-5.31803
-3.00000	-16.0000	6.03120	1.46950	-5.84944
-2.00000	-16.0000	6.31740	1.05337	-6.22896
-1.00000	-16.0000	6.63913	0.637250	-6.60847
0.000000	-16.0000	6.99149	0.221127	-6.98799
1.00000	-16.0000	6.50762	-0.501694	-6.48826
2.00000	-16.0000	6.11243	-1.22451	-5.98852
3.00000	-16.0000	5.91768	-1.80368	-5.63611
4.00000	-16.0000	5.80468	-2.06873	-5.42353
5.00000	-16.0000	5.51910	-2.13313	-5.09021
6.00000	-16.0000	5.21951	-2.22306	-4.72243
7.00000	-16.0000	4.92404	-2.33202	-4.33680
8.00000	-16.0000	4.55298	-2.34551	-3.90234
9.00000	-16.0000	4.22610	-2.26788	-3.56603
10.0000	-16.0000	3.99582	-2.19978	-3.33579
11.0000	-16.0000	3.77773	-2.16509	-3.09574
12.0000	-16.0000	3.56727	-2.14265	-2.85210
13.0000	-16.0000	3.37987	-2.10370	-2.64537
14.0000	-16.0000	3.22839	-2.03425	-2.50686
15.0000	-16.0000	3.04568	-1.93053	-2.35568
16.0000	-16.0000	2.86306	-1.82400	-2.20685
17.0000	-16.0000	2.73407	-1.74077	-2.10828
18.0000	-16.0000	2.60508	-1.65754	-2.00972
19.0000	-16.0000	2.47880	-1.59012	-1.90157
20.0000	-16.0000	0.000000	0.000000	0.000000
21.0000	-16.0000	0.000000	0.000000	0.000000
22.0000	-16.0000	0.000000	0.000000	0.000000
23.0000	-16.0000	0.000000	0.000000	0.000000
24.0000	-16.0000	0.000000	0.000000	0.000000
25.0000	-16.0000	0.000000	0.000000	0.000000
-25.0000	-15.0000	0.000000	0.000000	0.000000
-24.0000	-15.0000	0.000000	0.000000	0.000000
-23.0000	-15.0000	0.000000	0.000000	0.000000
-22.0000	-15.0000	0.000000	0.000000	0.000000
-21.0000	-15.0000	0.000000	0.000000	0.000000
-20.0000	-15.0000	0.000000	0.000000	0.000000
-19.0000	-15.0000	2.47148	1.48534	-1.97534
-18.0000	-15.0000	2.58007	1.54189	-2.06866
-17.0000	-15.0000	2.71783	1.62047	-2.18190
-16.0000	-15.0000	2.85560	1.69905	-2.29515
-15.0000	-15.0000	2.99055	1.76223	-2.41618
-14.0000	-15.0000	3.14645	1.80797	-2.57515
-13.0000	-15.0000	3.33094	1.85660	-2.76553
-12.0000	-15.0000	3.51648	1.90750	-2.95416
-11.0000	-15.0000	3.70110	1.97419	-3.13061
-10.0000	-15.0000	3.96628	2.04963	-3.39565
-9.00000	-15.0000	4.17373	2.05904	-3.63048
-8.00000	-15.0000	4.38041	2.06547	-3.86288
-7.00000	-15.0000	4.59365	2.05340	-4.10916
-6.00000	-15.0000	4.85426	1.88343	-4.47399
-5.00000	-15.0000	5.13323	1.71346	-4.83881
-4.00000	-15.0000	5.37346	1.55056	-5.14488
-3.00000	-15.0000	5.52288	1.31518	-5.36400
-2.00000	-15.0000	5.63799	0.906623	-5.56462
-1.00000	-15.0000	5.92056	0.492364	-5.90005
0.000000	-15.0000	6.28003	0.0762414	-6.27956
1.00000	-15.0000	5.81588	-0.646579	-5.77983
2.00000	-15.0000	5.67380	-1.08821	-5.56846
3.00000	-15.0000	5.58119	-1.51593	-5.37137
4.00000	-15.0000	5.44609	-1.75327	-5.15615
5.00000	-15.0000	5.24062	-1.84829	-4.90387
6.00000	-15.0000	4.94634	-1.90975	-4.56280
7.00000	-15.0000	4.65925	-1.97121	-4.22172
8.00000	-15.0000	4.38306	-2.03090	-3.88416
9.00000	-15.0000	4.15779	-2.00846	-3.64051
10.0000	-15.0000	3.93484	-1.98601	-3.39687
11.0000	-15.0000	3.71463	-1.96357	-3.15323
12.0000	-15.0000	3.49766	-1.94113	-2.90958
13.0000	-15.0000	3.30626	-1.90126	-2.70492
14.0000	-15.0000	3.15309	-1.83180	-2.56641
15.0000	-15.0000	3.00010	-1.76235	-2.42791
16.0000	-15.0000	2.84389	-1.67969	-2.29485
17.0000	-15.0000	2.70665	-1.60887	-2.17658
18.0000	-15.0000	2.56870	-1.53923	-2.05645
19.0000	-15.0000	2.45291	-1.47876	-1.95705
20.0000	-15.0000	0.000000	0.000000	0.000000
21.0000	-15.0000	0.000000	0.000000	0.000000
22.0000	-15.0000	0.000000	0.000000	0.000000
23.0000	-15.0000	0.000000	0.000000	0.000000
24.0000	-15.0000	0.000000	0.000000	0.000000
25.0000	-15.0000	0.000000	0.000000	0.000000
-25.0000	-14.0000	0.000000	0.000000	0.000000
-24.0000	-14.0000	0.000000	0.000000	0.000000
-23.0000	-14.0000	0.000000	0.000000	0.000000
-22.0000	-14.0000	0.000000	0.000000	0.000000
-21.0000	-14.0000	0.000000	0.000000	0.000000
-20.0000	-14.0000	2.35655	1.32218	-1.95069
-19.0000	-14.0000	2.46052	1.37489	-2.04054
-18.0000	-14.0000	2.56451	1.42761	-2.13040
-17.0000	-14.0000	2.68894	1.49596	-2.23439
-16.0000	-14.0000	2.82560	1.56594	-2.35198
-15.0000	-14.0000	2.95892	1.60912	-2.48313
-14.0000	-14.0000	3.09266	1.65229	-2.61429
-13.0000	-14.0000	3.27913	1.70083	-2.80355
-12.0000	-14.0000	3.46760	1.74946	-2.99393
-11.0000	-14.0000	3.64296	1.78488	-3.17575
-10.0000	-14.0000	3.80426	1.78245	-3.36084
-9.00000	-14.0000	3.98813	1.74719	-3.58504
-8.00000	-14.0000	4.18958	1.73451	-3.81367
-7.00000	-14.0000	4.40471	1.74094	-4.04607
-6.00000	-14.0000	4.66187	1.62723	-4.36865
-5.00000	-14.0000	4.86692	1.46850	-4.64009
-4.00000	-14.0000	5.04244	1.31501	-4.86795
-3.00000	-14.0000	5.22333	1.15172	-5.09477
-2.00000	-14.0000	5.34728	0.743163	-5.29539
-1.00000	-14.0000	5.50618	0.334606	-5.49601
0.000000	-14.0000	5.68109	-0.0287187	-5.68101
1.00000	-14.0000	5.51343	-0.372743	-5.50081
2.00000	-14.0000	5.36379	-0.800455	-5.30372
3.00000	-14.0000	5.25224	-1.22817	-5.10663
4.00000	-14.0000	5.09583	-1.43781	-4.88878
5.00000	-14.0000	4.90936	-1.54204	-4.66089
6.00000	-14.0000	4.66838	-1.62491	-4.37646
7.00000	-14.0000	4.38520	-1.68877	-4.04697
8.00000	-14.0000	4.24507	-1.78074	-3.85352
9.00000	-14.0000	4.07138	-1.80736	-3.64823
10.0000	-14.0000	3.87009	-1.78466	-3.43403
11.0000	-14.0000	3.66244	-1.76205	-3.21071
12.0000	-14.0000	3.43944	-1.73961	-2.96707
13.0000	-14.0000	3.24472	-1.69881	-2.76446
14.0000	-14.0000	3.09038	-1.62936	-2.62596
15.0000	-14.0000	2.94856	-1.59056	-2.48276
16.0000	-14.0000	2.80896	-1.54886	-2.34335
17.0000	-14.0000	2.67417	-1.48928	-2.22109
18.0000	-14.0000	2.53681	-1.42271	-2.10030
19.0000	-14.0000	2.43312	-1.36741	-2.01252
20.0000	-14.0000	2.34306	-1.31771	-1.93741
21.0000	-14.0000	0.000000	0.000000	0.000000
22.0000	-14.0000	0.000000	0.000000	0.000000
23.0000	-14.0000	0.000000	0.000000	0.000000
24.0000	-14.0000	0.000000	0.000000	0.000000
25.0000	-14.0000	0.000000	0.000000	0.000000
-25.0000	-13.0000	0.000000	0.000000	0.000000
-24.0000	-13.0000	0.000000	0.000000	0.000000
-23.0000	-13.0000	0.000000	0.000000	0.000000
-22.0000	-13.0000	0.000000	0.000000	0.000000
-21.0000	-13.0000	2.24101	1.16665	-1.91339
-20.0000	-13.0000	2.34265	1.21384	-2.00365
-19.0000	-13.0000	2.45007	1.26582	-2.09775
-18.0000	-13.0000	2.55750	1.31781	-2.19184
-17.0000	-13.0000	2.66644	1.36965	-2.28778
-16.0000	-13.0000	2.80131	1.41283	-2.41893
-15.0000	-13.0000	2.93647	1.45600	-2.55008
-14.0000	-13.0000	3.07190	1.49918	-2.68124
-13.0000	-13.0000	3.23445	1.54505	-2.84157
-12.0000	-13.0000	3.39767	1.56706	-3.01471
-11.0000	-13.0000	3.55239	1.57975	-3.18180
-10.0000	-13.0000	3.70823	1.59243	-3.34890
-9.00000	-13.0000	3.89292	1.56404	-3.56491
-8.00000	-13.0000	4.08589	1.52879	-3.78910
-7.00000	-13.0000	4.28219	1.49353	-4.01329
-6.00000	-13.0000	4.41332	1.40992	-4.18204
-5.00000	-13.0000	4.53402	1.23295	-4.36316
-4.00000	-13.0000	4.71622	1.07946	-4.59102
-3.00000	-13.0000	4.90705	0.925971	-4.81889
-2.00000	-13.0000	5.05948	0.579704	-5.02616
-1.00000	-13.0000	5.20529	0.250946	-5.19924
0.000000	-13.0000	5.35726	-0.0338651	-5.35716
1.00000	-13.0000	5.20443	-0.278811	-5.19695
2.00000	-13.0000	5.06391	-0.523757	-5.03675
3.00000	-13.0000	4.93237	-0.940409	-4.84189
4.00000	-13.0000	4.75573	-1.12234	-4.62140
5.00000	-13.0000	4.56152	-1.22658	-4.39352
6.00000	-13.0000	4.41018	-1.35371	-4.19728
7.00000	-13.0000	4.26446	-1.43593	-4.01544
8.00000	-13.0000	4.11607	-1.52790	-3.82198
9.00000	-13.0000	3.96604	-1.60651	-3.62610
10.0000	-13.0000	3.76159	-1.58381	-3.41190
11.0000	-13.0000	3.55843	-1.56112	-3.19770
12.0000	-13.0000	3.35712	-1.53865	-2.98375
13.0000	-13.0000	3.20360	-1.52815	-2.81564
14.0000	-13.0000	3.06307	-1.49097	-2.67570
15.0000	-13.0000	2.91976	-1.45341	-2.53231
16.0000	-13.0000	2.77772	-1.41348	-2.39120
17.0000	-13.0000	2.64218	-1.35390	-2.26894
18.0000	-13.0000	2.51649	-1.30513	-2.15159
19.0000	-13.0000	2.41549	-1.25849	-2.06175
20.0000	-13.0000	2.32556	-1.20875	-1.98674
21.0000	-13.0000	2.23818	-1.16516	-1.91099
22.0000	-13.0000	0.000000	0.000000	0.000000
23.0000	-13.0000	0.000000	0.000000	0.000000
24.0000	-13.0000	0.000000	0.000000	0.000000
25.0000	-13.0000	0.000000	0.000000	0.000000
-25.0000	-12.0000	0.000000	0.000000	0.000000
-24.0000	-12.0000	0.000000	0.000000	0.000000
-23.0000	-12.0000	0.000000	0.000000	0.000000
-22.0000	-12.0000	0.000000	0.000000	0.000000
-21.0000	-12.0000	2.22941	1.07211	-1.95470
-20.0000	-12.0000	2.31899	1.10893	-2.03666
-19.0000	-12.0000	2.42649	1.16092	-2.13076
-18.0000	-12.0000	2.53399	1.21291	-2.22485
-17.0000	-12.0000	2.64297	1.24885	-2.32931
-16.0000	-12.0000	2.76788	1.28376	-2.45216
-15.0000	-12.0000	2.90646	1.32406	-2.58735
-14.0000	-12.0000	3.04528	1.36436	-2.72254
-13.0000	-12.0000	3.16847	1.38139	-2.85149
-12.0000	-12.0000	3.31873	1.37658	-3.01977
-11.0000	-12.0000	3.47160	1.37462	-3.18785
-10.0000	-12.0000	3.63047	1.38730	-3.35495
-9.00000	-12.0000	3.80425	1.38090	-3.54478
-8.00000	-12.0000	3.97944	1.33981	-3.74711
-7.00000	-12.0000	4.11751	1.28841	-3.91074
-6.00000	-12.0000	4.25801	1.23702	-4.07437
-5.00000	-12.0000	4.38671	1.08045	-4.25157
-4.00000	-12.0000	4.52253	0.902879	-4.43148
-3.00000	-12.0000	4.66809	0.725303	-4.61140
-2.00000	-12.0000	4.74721	0.530611	-4.71747
-1.00000	-12.0000	4.88157	0.245799	-4.87538
0.000000	-12.0000	5.03345	-0.0390116	-5.03330
1.00000	-12.0000	4.88136	-0.283957	-4.87310
2.00000	-12.0000	4.74248	-0.528903	-4.71289
3.00000	-12.0000	4.65077	-0.750500	-4.58982
4.00000	-12.0000	4.54288	-0.881098	-4.45662
5.00000	-12.0000	4.40709	-1.02665	-4.28584
6.00000	-12.0000	4.27876	-1.17221	-4.11506
7.00000	-12.0000	4.13536	-1.24538	-3.94337
8.00000	-12.0000	3.99063	-1.30418	-3.77150
9.00000	-12.0000	3.84800	-1.36704	-3.59699
10.0000	-12.0000	3.66307	-1.38437	-3.39140
11.0000	-12.0000	3.49328	-1.38679	-3.20621
12.0000	-12.0000	3.32513	-1.38921	-3.02102
13.0000	-12.0000	3.16144	-1.38821	-2.84035
14.0000	-12.0000	3.02534	-1.35172	-2.70657
15.0000	-12.0000	2.88949	-1.31523	-2.57280
16.0000	-12.0000	2.75377	-1.27826	-2.43912
17.0000	-12.0000	2.63348	-1.23668	-2.32504
18.0000	-12.0000	2.51329	-1.19509	-2.21096
19.0000	-12.0000	2.39994	-1.15170	-2.10554
20.0000	-12.0000	2.31120	-1.10445	-2.03023
21.0000	-12.0000	2.22770	-1.07127	-1.95321
22.0000	-12.0000	0.000000	0.000000	0.000000
23.0000	-12.0000	0.000000	0.000000	0.000000
24.0000	-12.0000	0.000000	0.000000	0.000000
25.0000	-12.0000	0.000000	0.000000	0.000000
-25.0000	-11.0000	0.000000	0.000000	0.000000
-24.0000	-11.0000	0.000000	0.000000	0.000000
-23.0000	-11.0000	0.000000	0.000000	0.000000
-22.0000	-11.0000	2.13547	0.943111	-1.91593
-21.0000	-11.0000	2.22253	0.977564	-1.99600
-20.0000	-11.0000	2.30959	1.01202	-2.07606
-19.0000	-11.0000	2.40771	1.05602	-2.16377
-18.0000	-11.0000	2.51618	1.10024	-2.26288
-17.0000	-11.0000	2.62694	1.12911	-2.37190
-16.0000	-11.0000	2.73787	1.15798	-2.48093
-15.0000	-11.0000	2.87740	1.19824	-2.61604
-14.0000	-11.0000	3.00840	1.22531	-2.74757
-13.0000	-11.0000	3.12700	1.23288	-2.87370
-12.0000	-11.0000	3.26387	1.23407	-3.02157
-11.0000	-11.0000	3.41852	1.22926	-3.18985
-10.0000	-11.0000	3.57440	1.22445	-3.35813
-9.00000	-11.0000	3.70653	1.21078	-3.50320
-8.00000	-11.0000	3.82459	1.14250	-3.64996
-7.00000	-11.0000	3.95831	1.08305	-3.80725
-6.00000	-11.0000	4.10271	1.03165	-3.97088
-5.00000	-11.0000	4.24401	0.928566	-4.14118
-4.00000	-11.0000	4.37892	0.760386	-4.31240
-3.00000	-11.0000	4.49382	0.628975	-4.44958
-2.00000	-11.0000	4.56756	0.444848	-4.54584
-1.00000	-11.0000	4.60957	0.212508	-4.60467
0.000000	-11.0000	4.70965	-0.0441580	-4.70944
1.00000	-11.0000	4.59440	-0.265532	-4.58672
2.00000	-11.0000	4.53712	-0.455329	-4.51422
3.00000	-11.0000	4.48832	-0.645126	-4.44171
4.00000	-11.0000	4.39002	-0.756363	-4.32438
5.00000	-11.0000	4.28343	-0.851617	-4.19792
6.00000	-11.0000	4.15275	-0.990699	-4.03284
7.00000	-11.0000	4.00683	-1.07031	-3.86124
8.00000	-11.0000	3.86099	-1.12949	-3.69209
9.00000	-11.0000	3.74152	-1.19193	-3.54659
10.0000	-11.0000	3.61558	-1.23919	-3.39659
11.0000	-11.0000	3.46173	-1.23881	-3.23248
12.0000	-11.0000	3.30002	-1.23976	-3.05829
13.0000	-11.0000	3.13013	-1.24218	-2.87310
14.0000	-11.0000	2.98803	-1.21178	-2.73129
15.0000	-11.0000	2.85861	-1.18339	-2.60216
16.0000	-11.0000	2.73404	-1.15987	-2.47582
17.0000	-11.0000	2.61812	-1.12365	-2.36474
18.0000	-11.0000	2.50499	-1.08328	-2.25865
19.0000	-11.0000	2.39189	-1.04290	-2.15256
20.0000	-11.0000	2.30571	-1.01057	-2.07245
21.0000	-11.0000	2.22194	-0.977380	-1.99543
22.0000	-11.0000	2.13818	-0.944194	-1.91841
23.0000	-11.0000	0.000000	0.000000	0.000000
24.0000	-11.0000	0.000000	0.000000	0.000000
25.0000	-11.0000	0.000000	0.000000	0.000000
-25.0000	-10.0000	0.000000	0.000000	0.000000
-24.0000	-10.0000	0.000000	0.000000	0.000000
-23.0000	-10.0000	0.000000	0.000000	0.000000
-22.0000	-10.0000	2.12799	0.848490	-1.95152
-21.0000	-10.0000	2.21679	0.882966	-2.03335
-20.0000	-10.0000	2.30558	0.917443	-2.11518
-19.0000	-10.0000	2.39437	0.951920	-2.19701
-18.0000	-10.0000	2.50531	0.980492	-2.30548
-17.0000	-10.0000	2.61699	1.00936	-2.41450
-16.0000	-10.0000	2.72876	1.03823	-2.52353
-15.0000	-10.0000	2.85183	1.06917	-2.64382
-14.0000	-10.0000	2.97188	1.07675	-2.76996
-13.0000	-10.0000	3.09243	1.08432	-2.89609
-12.0000	-10.0000	3.21439	1.09156	-3.02338
-11.0000	-10.0000	3.37061	1.08639	-3.19073
-10.0000	-10.0000	3.49397	1.06913	-3.32637
-9.00000	-10.0000	3.61829	1.05187	-3.46202
-8.00000	-10.0000	3.74187	1.00923	-3.60320
-7.00000	-10.0000	3.86610	0.937382	-3.75073
-6.00000	-10.0000	3.99321	0.865537	-3.89827
-5.00000	-10.0000	4.10654	0.794475	-4.02895
-4.00000	-10.0000	4.20072	0.667557	-4.14734
-3.00000	-10.0000	4.31794	0.536146	-4.28453
-2.00000	-10.0000	4.39708	0.354560	-4.38276
-1.00000	-10.0000	4.44357	0.126263	-4.44178
0.000000	-10.0000	4.50356	-0.0467325	-4.50332
1.00000	-10.0000	4.44102	-0.167490	-4.43786
2.00000	-10.0000	4.38011	-0.349954	-4.36611
3.00000	-10.0000	4.32740	-0.539751	-4.29361
4.00000	-10.0000	4.22611	-0.650169	-4.17580
5.00000	-10.0000	4.11738	-0.745422	-4.04934
6.00000	-10.0000	4.01503	-0.842019	-3.92575
7.00000	-10.0000	3.91418	-0.899434	-3.80944
8.00000	-10.0000	3.78809	-0.961871	-3.66394
9.00000	-10.0000	3.66450	-1.02431	-3.51844
10.0000	-10.0000	3.54368	-1.08675	-3.37293
11.0000	-10.0000	3.39417	-1.09705	-3.21199
12.0000	-10.0000	3.23917	-1.09666	-3.04787
13.0000	-10.0000	3.09173	-1.09809	-2.89016
14.0000	-10.0000	2.96888	-1.08771	-2.76244
15.0000	-10.0000	2.84549	-1.06442	-2.63890
16.0000	-10.0000	2.71965	-1.04090	-2.51257
17.0000	-10.0000	2.59982	-1.00934	-2.39590
18.0000	-10.0000	2.48834	-0.971450	-2.29088
19.0000	-10.0000	2.38514	-0.944009	-2.19037
20.0000	-10.0000	2.29306	-0.913944	-2.10305
21.0000	-10.0000	2.21169	-0.881339	-2.02850
22.0000	-10.0000	2.13032	-0.848734	-1.95395
23.0000	-10.0000	0.000000	0.000000	0.000000
24.0000	-10.0000	0.000000	0.000000	0.000000
25.0000	-10.0000	0.000000	0.000000	0.000000
-25.0000	-9.00000	0.000000	0.000000	0.000000
-24.0000	-9.00000	0.000000	0.000000	0.000000
-23.0000	-9.00000	2.03704	0.736493	-1.89923
-22.0000	-9.00000	2.11487	0.755562	-1.97530
-21.0000	-9.00000	2.20230	0.788171	-2.05643
-20.0000	-9.00000	2.29105	0.822647	-2.13826
-19.0000	-9.00000	2.38207	0.849765	-2.22534
-18.0000	-9.00000	2.48370	0.872255	-2.32550
-17.0000	-9.00000	2.59754	0.900054	-2.43662
-16.0000	-9.00000	2.71144	0.927854	-2.54774
-15.0000	-9.00000	2.81714	0.940431	-2.65554
-14.0000	-9.00000	2.93826	0.945972	-2.78182
-13.0000	-9.00000	3.06083	0.951447	-2.90920
-12.0000	-9.00000	3.18333	0.956853	-3.03612
-11.0000	-9.00000	3.29497	0.940751	-3.15782
-10.0000	-9.00000	3.40896	0.910225	-3.28519
-9.00000	-9.00000	3.53547	0.892966	-3.42084
-8.00000	-9.00000	3.66271	0.875708	-3.55649
-7.00000	-9.00000	3.79025	0.804110	-3.70397
-6.00000	-9.00000	3.89648	0.738075	-3.82594
-5.00000	-9.00000	3.99713	0.673853	-3.93992
-4.00000	-9.00000	4.08133	0.560284	-4.04269
-3.00000	-9.00000	4.16643	0.437598	-4.14338
-2.00000	-9.00000	4.23169	0.297713	-4.22120
-1.00000	-9.00000	4.28456	0.124718	-4.28275
0.000000	-9.00000	4.34456	-0.0482782	-4.34429
1.00000	-9.00000	4.28217	-0.169035	-4.27884
2.00000	-9.00000	4.22334	-0.289792	-4.21338
3.00000	-9.00000	4.16819	-0.434376	-4.14550
4.00000	-9.00000	4.06776	-0.545739	-4.03098
5.00000	-9.00000	3.97698	-0.649910	-3.92352
6.00000	-9.00000	3.92969	-0.740433	-3.85931
7.00000	-9.00000	3.83888	-0.792913	-3.75610
8.00000	-9.00000	3.71396	-0.835579	-3.61875
9.00000	-9.00000	3.59047	-0.878245	-3.48140
10.0000	-9.00000	3.46853	-0.920910	-3.34405
11.0000	-9.00000	3.33201	-0.955451	-3.19208
12.0000	-9.00000	3.19833	-0.961430	-3.05041
13.0000	-9.00000	3.06539	-0.967409	-2.90873
14.0000	-9.00000	2.93651	-0.966582	-2.77287
15.0000	-9.00000	2.81846	-0.943820	-2.65573
16.0000	-9.00000	2.70052	-0.921058	-2.53859
17.0000	-9.00000	2.58935	-0.900017	-2.42790
18.0000	-9.00000	2.48709	-0.872939	-2.32886
19.0000	-9.00000	2.38336	-0.845497	-2.22835
20.0000	-9.00000	2.28384	-0.817094	-2.13267
21.0000	-9.00000	2.20257	-0.784489	-2.05812
22.0000	-9.00000	2.12296	-0.760911	-1.98191
23.0000	-9.00000	2.04376	-0.739380	-1.90532
24.0000	-9.00000	0.000000	0.000000	0.000000
25.0000	-9.00000	0.000000	0.000000	0.000000
-25.0000	-8.00000	0.000000	0.000000	0.000000
-24.0000	-8.00000	0.000000	0.000000	0.000000
-23.0000	-8.00000	2.03305	0.651284	-1.92591
-22.0000	-8.00000	2.11122	0.670354	-2.00197
-21.0000	-8.00000	2.19206	0.693375	-2.07951
-20.0000	-8.00000	2.28061	0.727852	-2.16134
-19.0000	-8.00000	2.37458	0.747225	-2.25395
-18.0000	-8.00000	2.46875	0.766198	-2.34684
-17.0000	-8.00000	2.57986	0.792607	-2.45509
-16.0000	-8.00000	2.69076	0.813765	-2.56476
-15.0000	-8.00000	2.79444	0.820492	-2.67128
-14.0000	-8.00000	2.90692	0.826672	-2.78689
-13.0000	-8.00000	3.03075	0.832147	-2.91427
-12.0000	-8.00000	3.14774	0.836556	-3.03455
-11.0000	-8.00000	3.26167	0.838604	-3.15202
-10.0000	-8.00000	3.37520	0.805369	-3.27771
-9.00000	-8.00000	3.48988	0.772134	-3.40339
-8.00000	-8.00000	3.60432	0.738783	-3.52779
-7.00000	-8.00000	3.69262	0.687216	-3.62811
-6.00000	-8.00000	3.78851	0.616989	-3.73793
-5.00000	-8.00000	3.88936	0.550333	-3.85023
-4.00000	-8.00000	3.97825	0.459488	-3.95162
-3.00000	-8.00000	4.05750	0.366552	-4.04091
-2.00000	-8.00000	4.10461	0.255884	-4.09663
-1.00000	-8.00000	4.12556	0.123172	-4.12372
0.000000	-8.00000	4.18556	-0.0498238	-4.18526
1.00000	-8.00000	4.12334	-0.170581	-4.11981
2.00000	-8.00000	4.07162	-0.283263	-4.06176
3.00000	-8.00000	4.04354	-0.371088	-4.02648
4.00000	-8.00000	3.94794	-0.458014	-3.92128
5.00000	-8.00000	3.88724	-0.553104	-3.84769
6.00000	-8.00000	3.83897	-0.628946	-3.78710
7.00000	-8.00000	3.75050	-0.682566	-3.68786
8.00000	-8.00000	3.63910	-0.729465	-3.56524
9.00000	-8.00000	3.51378	-0.772131	-3.42789
10.0000	-8.00000	3.39210	-0.812651	-3.29331
11.0000	-8.00000	3.29486	-0.829786	-3.18866
12.0000	-8.00000	3.17042	-0.833021	-3.05902
13.0000	-8.00000	3.04455	-0.836730	-2.92731
14.0000	-8.00000	2.91031	-0.842709	-2.78563
15.0000	-8.00000	2.79020	-0.822690	-2.66615
16.0000	-8.00000	2.67954	-0.808615	-2.55462
17.0000	-8.00000	2.56973	-0.795291	-2.44357
18.0000	-8.00000	2.47280	-0.770220	-2.34979
19.0000	-8.00000	2.37644	-0.744628	-2.25677
20.0000	-8.00000	2.28009	-0.719035	-2.16375
21.0000	-8.00000	2.19954	-0.698029	-2.08584
22.0000	-8.00000	2.12008	-0.676498	-2.00925
23.0000	-8.00000	2.04063	-0.654968	-1.93266
24.0000	-8.00000	0.000000	0.000000	0.000000
25.0000	-8.00000	0.000000	0.000000	0.000000
-25.0000	-7.00000	0.000000	0.000000	0.000000
-24.0000	-7.00000	0.000000	0.000000	0.000000
-23.0000	-7.00000	2.03298	0.566075	-1.95258
-22.0000	-7.00000	2.11134	0.585145	-2.02864
-21.0000	-7.00000	2.18971	0.604214	-2.10470
-20.0000	-7.00000	2.27731	0.625711	-2.18966
-19.0000	-7.00000	2.37185	0.644684	-2.28255
-18.0000	-7.00000	2.46641	0.663658	-2.37544
-17.0000	-7.00000	2.56669	0.685159	-2.47356
-16.0000	-7.00000	2.67214	0.693826	-2.58050
-15.0000	-7.00000	2.77684	0.700552	-2.68701
-14.0000	-7.00000	2.88168	0.707279	-2.79353
-13.0000	-7.00000	3.00168	0.712336	-2.91594
-12.0000	-7.00000	3.11640	0.716259	-3.03297
-11.0000	-7.00000	3.23129	0.720182	-3.15001
-10.0000	-7.00000	3.34663	0.703221	-3.27191
-9.00000	-7.00000	3.45308	0.669091	-3.38764
-8.00000	-7.00000	3.53936	0.633067	-3.48228
-7.00000	-7.00000	3.62476	0.592462	-3.57602
-6.00000	-7.00000	3.71627	0.535616	-3.67747
-5.00000	-7.00000	3.81577	0.465389	-3.78729
-4.00000	-7.00000	3.87529	0.393354	-3.85527
-3.00000	-7.00000	3.94568	0.307984	-3.93365
-2.00000	-7.00000	3.99213	0.196225	-3.98730
-1.00000	-7.00000	4.01090	0.0682769	-4.01032
0.000000	-7.00000	4.03857	-0.0492847	-4.03827
1.00000	-7.00000	4.00188	-0.129562	-3.99978
2.00000	-7.00000	3.97046	-0.217386	-3.96451
3.00000	-7.00000	3.92780	-0.305040	-3.91594
4.00000	-7.00000	3.85609	-0.380692	-3.83725
5.00000	-7.00000	3.81863	-0.451051	-3.79190
6.00000	-7.00000	3.75077	-0.517460	-3.71490
7.00000	-7.00000	3.66048	-0.571079	-3.61566
8.00000	-7.00000	3.56663	-0.623352	-3.51173
9.00000	-7.00000	3.43948	-0.666018	-3.37438
10.0000	-7.00000	3.34026	-0.683494	-3.26958
11.0000	-7.00000	3.24174	-0.700724	-3.16510
12.0000	-7.00000	3.12722	-0.709624	-3.04565
13.0000	-7.00000	3.00188	-0.712860	-2.91601
14.0000	-7.00000	2.88373	-0.718112	-2.79288
15.0000	-7.00000	2.77648	-0.714317	-2.68302
16.0000	-7.00000	2.66785	-0.701366	-2.57400
17.0000	-7.00000	2.55725	-0.688043	-2.46295
18.0000	-7.00000	2.45669	-0.666017	-2.36469
19.0000	-7.00000	2.36247	-0.644545	-2.27285
20.0000	-7.00000	2.27149	-0.628951	-2.18268
21.0000	-7.00000	2.19116	-0.609847	-2.10459
22.0000	-7.00000	2.11456	-0.589512	-2.03072
23.0000	-7.00000	2.03795	-0.569177	-1.95685
24.0000	-7.00000	0.000000	0.000000	0.000000
25.0000	-7.00000	0.000000	0.000000	0.000000
-25.0000	-6.00000	0.000000	0.000000	0.000000
-24.0000	-6.00000	1.95043	0.469075	-1.89318
-23.0000	-6.00000	2.02104	0.479671	-1.96329
-22.0000	-6.00000	2.10032	0.498806	-2.04023
-21.0000	-6.00000	2.17959	0.517940	-2.11716
-20.0000	-6.00000	2.26831	0.528275	-2.20594
-19.0000	-6.00000	2.36348	0.545561	-2.29966
-18.0000	-6.00000	2.45898	0.564296	-2.39335
-17.0000	-6.00000	2.55184	0.581945	-2.48459
-16.0000	-6.00000	2.65416	0.589587	-2.58784
-15.0000	-6.00000	2.75999	0.594922	-2.69511
-14.0000	-6.00000	2.86593	0.600257	-2.80237
-13.0000	-6.00000	2.97172	0.599721	-2.91057
-12.0000	-6.00000	3.08747	0.602717	-3.02807
-11.0000	-6.00000	3.20335	0.605712	-3.14556
-10.0000	-6.00000	3.30723	0.600232	-3.25231
-9.00000	-6.00000	3.38928	0.563376	-3.34212
-8.00000	-6.00000	3.47699	0.527352	-3.43677
-7.00000	-6.00000	3.56401	0.487084	-3.53057
-6.00000	-6.00000	3.65076	0.443506	-3.62372
-5.00000	-6.00000	3.74181	0.383810	-3.72207
-4.00000	-6.00000	3.79452	0.311416	-3.78172
-3.00000	-6.00000	3.84880	0.239022	-3.84137
-2.00000	-6.00000	3.89165	0.158533	-3.88842
-1.00000	-6.00000	3.92644	0.0611483	-3.92596
0.000000	-6.00000	3.96367	-0.0362364	-3.96351
1.00000	-6.00000	3.92057	-0.102882	-3.91922
2.00000	-6.00000	3.87864	-0.169528	-3.87493
3.00000	-6.00000	3.83877	-0.232216	-3.83174
4.00000	-6.00000	3.79606	-0.295128	-3.78457
5.00000	-6.00000	3.75450	-0.358040	-3.73739
6.00000	-6.00000	3.66977	-0.410966	-3.64668
7.00000	-6.00000	3.57879	-0.465732	-3.54836
8.00000	-6.00000	3.48907	-0.520499	-3.45003
9.00000	-6.00000	3.39425	-0.541668	-3.35075
10.0000	-6.00000	3.29322	-0.555777	-3.24598
11.0000	-6.00000	3.19295	-0.571567	-3.14137
12.0000	-6.00000	3.08842	-0.586226	-3.03227
13.0000	-6.00000	2.97727	-0.594034	-2.91741
14.0000	-6.00000	2.86729	-0.602093	-2.80336
15.0000	-6.00000	2.75830	-0.604993	-2.69113
16.0000	-6.00000	2.65140	-0.592456	-2.58436
17.0000	-6.00000	2.54455	-0.579920	-2.47758
18.0000	-6.00000	2.44944	-0.570503	-2.38208
19.0000	-6.00000	2.35813	-0.554909	-2.29191
20.0000	-6.00000	2.26684	-0.539316	-2.20175
21.0000	-6.00000	2.18447	-0.520846	-2.12147
22.0000	-6.00000	2.10789	-0.500511	-2.04760
23.0000	-6.00000	2.03201	-0.483108	-1.97375
24.0000	-6.00000	1.95746	-0.471172	-1.89991
25.0000	-6.00000	0.000000	0.000000	0.000000
-25.0000	-5.00000	0.000000	0.000000	0.000000
-24.0000	-5.00000	1.94973	0.390724	-1.91018
-23.0000	-5.00000	2.01933	0.400081	-1.97930
-22.0000	-5.00000	2.09184	0.412388	-2.05078
-21.0000	-5.00000	2.17103	0.431523	-2.12772
-20.0000	-5.00000	2.26267	0.439583	-2.21956
-19.0000	-5.00000	2.35626	0.447439	-2.31339
-18.0000	-5.00000	2.45181	0.466174	-2.40709
-17.0000	-5.00000	2.54175	0.482579	-2.49551
-16.0000	-5.00000	2.63679	0.495348	-2.58985
-15.0000	-5.00000	2.74319	0.500683	-2.69711
-14.0000	-5.00000	2.84470	0.500553	-2.80032
-13.0000	-5.00000	2.94290	0.496613	-2.90070
-12.0000	-5.00000	3.05911	0.499549	-3.01805
-11.0000	-5.00000	3.17416	0.501705	-3.13426
-10.0000	-5.00000	3.26354	0.488390	-3.22679
-9.00000	-5.00000	3.34714	0.460874	-3.31526
-8.00000	-5.00000	3.42708	0.423287	-3.40083
-7.00000	-5.00000	3.51044	0.391677	-3.48852
-6.00000	-5.00000	3.60058	0.352791	-3.58326
-5.00000	-5.00000	3.67750	0.316155	-3.66389
-4.00000	-5.00000	3.73357	0.261248	-3.72442
-3.00000	-5.00000	3.79301	0.196371	-3.78792
-2.00000	-5.00000	3.82500	0.144456	-3.82227
-1.00000	-5.00000	3.85191	0.0741965	-3.85120
0.000000	-5.00000	3.88881	-0.0231882	-3.88874
1.00000	-5.00000	3.84550	-0.0898341	-3.84445
2.00000	-5.00000	3.81336	-0.143654	-3.81066
3.00000	-5.00000	3.78625	-0.190123	-3.78147
4.00000	-5.00000	3.74286	-0.253036	-3.73429
5.00000	-5.00000	3.69442	-0.295842	-3.68256
6.00000	-5.00000	3.62256	-0.339720	-3.60660
7.00000	-5.00000	3.53038	-0.394487	-3.50827
8.00000	-5.00000	3.44542	-0.430281	-3.41845
9.00000	-5.00000	3.36042	-0.448623	-3.33034
10.0000	-5.00000	3.25859	-0.462733	-3.22557
11.0000	-5.00000	3.15702	-0.476842	-3.12080
12.0000	-5.00000	3.06466	-0.481981	-3.02653
13.0000	-5.00000	2.96117	-0.485060	-2.92117
14.0000	-5.00000	2.85402	-0.488012	-2.81198
15.0000	-5.00000	2.74463	-0.494133	-2.69978
16.0000	-5.00000	2.63949	-0.484152	-2.59471
17.0000	-5.00000	2.53798	-0.474063	-2.49331
18.0000	-5.00000	2.44238	-0.465672	-2.39758
19.0000	-5.00000	2.35494	-0.459628	-2.30965
20.0000	-5.00000	2.26588	-0.449681	-2.22081
21.0000	-5.00000	2.18152	-0.431844	-2.13835
22.0000	-5.00000	2.10616	-0.416801	-2.06450
23.0000	-5.00000	2.03142	-0.404865	-1.99067
24.0000	-5.00000	1.95669	-0.392928	-1.91683
25.0000	-5.00000	0.000000	0.000000	0.000000
-25.0000	-4.00000	0.000000	0.000000	0.000000
-24.0000	-4.00000	1.95232	0.312373	-1.92717
-23.0000	-4.00000	2.02206	0.321730	-1.99630
-22.0000	-4.00000	2.09179	0.331086	-2.06542
-21.0000	-4.00000	2.16686	0.344319	-2.13933
-20.0000	-4.00000	2.26058	0.350890	-2.23318
-19.0000	-4.00000	2.35432	0.357461	-2.32702
-18.0000	-4.00000	2.44585	0.366962	-2.41817
-17.0000	-4.00000	2.53556	0.383214	-2.50643
-16.0000	-4.00000	2.62520	0.399515	-2.59462
-15.0000	-4.00000	2.72778	0.404454	-2.69763
-14.0000	-4.00000	2.82654	0.400514	-2.79802
-13.0000	-4.00000	2.92540	0.396575	-2.89840
-12.0000	-4.00000	3.03403	0.396382	-3.00803
-11.0000	-4.00000	3.13236	0.388078	-3.10823
-10.0000	-4.00000	3.22263	0.374763	-3.20076
-9.00000	-4.00000	3.31215	0.359102	-3.29262
-8.00000	-4.00000	3.39301	0.326186	-3.37729
-7.00000	-4.00000	3.47249	0.310883	-3.45855
-6.00000	-4.00000	3.55984	0.279803	-3.54882
-5.00000	-4.00000	3.62782	0.244747	-3.61955
-4.00000	-4.00000	3.67952	0.212385	-3.67339
-3.00000	-4.00000	3.73802	0.154422	-3.73483
-2.00000	-4.00000	3.76573	0.104685	-3.76428
-1.00000	-4.00000	3.78599	0.0585910	-3.78553
0.000000	-4.00000	3.81399	-0.0101400	-3.81398
1.00000	-4.00000	3.78163	-0.0628316	-3.78110
2.00000	-4.00000	3.75893	-0.104211	-3.75748
3.00000	-4.00000	3.73413	-0.148031	-3.73119
4.00000	-4.00000	3.68663	-0.198818	-3.68127
5.00000	-4.00000	3.63476	-0.231964	-3.62735
6.00000	-4.00000	3.57660	-0.268475	-3.56651
7.00000	-4.00000	3.48605	-0.315242	-3.47177
8.00000	-4.00000	3.40565	-0.334976	-3.38914
9.00000	-4.00000	3.32547	-0.354710	-3.30650
10.0000	-4.00000	3.22641	-0.369688	-3.20516
11.0000	-4.00000	3.13130	-0.376825	-3.10854
12.0000	-4.00000	3.04005	-0.380339	-3.01616
13.0000	-4.00000	2.94284	-0.383650	-2.91773
14.0000	-4.00000	2.83502	-0.386601	-2.80854
15.0000	-4.00000	2.73247	-0.388226	-2.70475
16.0000	-4.00000	2.63337	-0.381951	-2.60552
17.0000	-4.00000	2.53512	-0.369459	-2.50806
18.0000	-4.00000	2.43950	-0.359764	-2.41283
19.0000	-4.00000	2.35009	-0.356207	-2.32294
20.0000	-4.00000	2.26040	-0.353184	-2.23264
21.0000	-4.00000	2.17735	-0.348620	-2.14926
22.0000	-4.00000	2.10649	-0.337868	-2.07921
23.0000	-4.00000	2.03399	-0.326622	-2.00759
24.0000	-4.00000	1.95919	-0.314685	-1.93375
25.0000	-4.00000	0.000000	0.000000	0.000000
-25.0000	-3.00000	0.000000	0.000000	0.000000
-24.0000	-3.00000	1.94277	0.228503	-1.92928
-23.0000	-3.00000	2.01228	0.237777	-1.99818
-22.0000	-3.00000	2.08180	0.247051	-2.06709
-21.0000	-3.00000	2.15623	0.255502	-2.14104
-20.0000	-3.00000	2.24925	0.261236	-2.23403
-19.0000	-3.00000	2.34020	0.267579	-2.32485
-18.0000	-3.00000	2.43155	0.276004	-2.41583
-17.0000	-3.00000	2.52401	0.290249	-2.50726
-16.0000	-3.00000	2.61647	0.304495	-2.59869
-15.0000	-3.00000	2.71793	0.302301	-2.70106
-14.0000	-3.00000	2.81649	0.298672	-2.80061
-13.0000	-3.00000	2.91512	0.295042	-2.90015
-12.0000	-3.00000	3.00952	0.292676	-2.99525
-11.0000	-3.00000	3.09981	0.278883	-3.08724
-10.0000	-3.00000	3.19026	0.265090	-3.17923
-9.00000	-3.00000	3.28086	0.251296	-3.27122
-8.00000	-3.00000	3.36158	0.238021	-3.35314
-7.00000	-3.00000	3.44065	0.221453	-3.43352
-6.00000	-3.00000	3.52081	0.206150	-3.51477
-5.00000	-3.00000	3.57942	0.173338	-3.57522
-4.00000	-3.00000	3.63179	0.140976	-3.62905
-3.00000	-3.00000	3.68543	0.109602	-3.68380
-2.00000	-3.00000	3.71367	0.0734124	-3.71295
-1.00000	-3.00000	3.74023	0.0347971	-3.74007
0.000000	-3.00000	3.76719	-0.00381818	-3.76719
1.00000	-3.00000	3.74015	-0.0401252	-3.73993
2.00000	-3.00000	3.71346	-0.0764322	-3.71267
3.00000	-3.00000	3.68726	-0.106398	-3.68572
4.00000	-3.00000	3.63414	-0.138336	-3.63151
5.00000	-3.00000	3.58078	-0.170931	-3.57670
6.00000	-3.00000	3.52777	-0.203527	-3.52189
7.00000	-3.00000	3.45093	-0.221664	-3.44381
8.00000	-3.00000	3.36941	-0.240904	-3.36079
9.00000	-3.00000	3.28808	-0.260143	-3.27777
10.0000	-3.00000	3.20215	-0.271796	-3.19059
11.0000	-3.00000	3.11038	-0.275183	-3.09818
12.0000	-3.00000	3.01870	-0.278697	-3.00580
13.0000	-3.00000	2.92706	-0.282211	-2.91343
14.0000	-3.00000	2.82608	-0.283537	-2.81182
15.0000	-3.00000	2.72541	-0.284550	-2.71052
16.0000	-3.00000	2.62510	-0.283793	-2.60972
17.0000	-3.00000	2.52715	-0.272939	-2.51236
18.0000	-3.00000	2.43079	-0.271203	-2.41561
19.0000	-3.00000	2.33935	-0.268462	-2.32389
20.0000	-3.00000	2.25007	-0.266629	-2.23422
21.0000	-3.00000	2.16386	-0.264586	-2.14762
22.0000	-3.00000	2.09303	-0.253834	-2.07758
23.0000	-3.00000	2.02220	-0.243081	-2.00754
24.0000	-3.00000	1.95138	-0.232329	-1.93750
25.0000	-3.00000	0.000000	0.000000	0.000000
-25.0000	-2.00000	0.000000	0.000000	0.000000
-24.0000	-2.00000	1.93056	0.149309	-1.92478
-23.0000	-2.00000	1.99441	0.149641	-1.98879
-22.0000	-2.00000	2.06382	0.158916	-2.05769
-21.0000	-2.00000	2.14039	0.167005	-2.13387
-20.0000	-2.00000	2.23669	0.171826	-2.23008
-19.0000	-2.00000	2.32939	0.177690	-2.32260
-18.0000	-2.00000	2.42059	0.185045	-2.41350
-17.0000	-2.00000	2.51285	0.199291	-2.50493
-16.0000	-2.00000	2.61331	0.202821	-2.60543
-15.0000	-2.00000	2.72089	0.196723	-2.71377
-14.0000	-2.00000	2.81993	0.193094	-2.81331
-13.0000	-2.00000	2.91901	0.189465	-2.91286
-12.0000	-2.00000	3.00373	0.194385	-2.99743
-11.0000	-2.00000	3.09229	0.187563	-3.08660
-10.0000	-2.00000	3.18333	0.173769	-3.17859
-9.00000	-2.00000	3.26784	0.166277	-3.26361
-8.00000	-2.00000	3.34375	0.165205	-3.33967
-7.00000	-2.00000	3.42289	0.148125	-3.41968
-6.00000	-2.00000	3.49762	0.134821	-3.49502
-5.00000	-2.00000	3.55732	0.127833	-3.55502
-4.00000	-2.00000	3.61190	0.0973360	-3.61059
-3.00000	-2.00000	3.66259	0.0711944	-3.66190
-2.00000	-2.00000	3.68797	0.0715510	-3.68728
-1.00000	-2.00000	3.71444	0.0360742	-3.71426
0.000000	-2.00000	3.74138	-0.00254113	-3.74138
1.00000	-2.00000	3.71433	-0.0388481	-3.71412
2.00000	-2.00000	3.68775	-0.0709278	-3.68707
3.00000	-2.00000	3.66223	-0.0711534	-3.66154
4.00000	-2.00000	3.61401	-0.0971447	-3.61271
5.00000	-2.00000	3.56027	-0.129740	-3.55790
6.00000	-2.00000	3.50424	-0.138279	-3.50152
7.00000	-2.00000	3.43485	-0.148367	-3.43165
8.00000	-2.00000	3.35282	-0.167606	-3.34863
9.00000	-2.00000	3.27096	-0.181740	-3.26591
10.0000	-2.00000	3.18858	-0.181911	-3.18339
11.0000	-2.00000	3.09648	-0.185151	-3.09094
12.0000	-2.00000	3.00440	-0.188392	-2.99849
13.0000	-2.00000	2.92187	-0.188287	-2.91580
14.0000	-2.00000	2.83035	-0.186902	-2.82417
15.0000	-2.00000	2.72721	-0.185780	-2.72087
16.0000	-2.00000	2.62395	-0.184579	-2.61745
17.0000	-2.00000	2.52362	-0.182567	-2.51701
18.0000	-2.00000	2.42710	-0.181363	-2.42031
19.0000	-2.00000	2.33230	-0.181450	-2.32523
20.0000	-2.00000	2.24343	-0.180724	-2.23614
21.0000	-2.00000	2.15458	-0.179998	-2.14705
22.0000	-2.00000	2.08288	-0.169800	-2.07595
23.0000	-2.00000	2.01220	-0.159047	-2.00591
24.0000	-2.00000	1.93998	-0.154337	-1.93383
25.0000	-2.00000	0.000000	0.000000	0.000000
-25.0000	-1.00000	0.000000	0.000000	0.000000
-24.0000	-1.00000	1.92323	0.0729665	-1.92184
-23.0000	-1.00000	1.98504	0.0695909	-1.98382
-22.0000	-1.00000	2.04952	0.0707801	-2.04830
-21.0000	-1.00000	2.12814	0.0785076	-2.12669
-20.0000	-1.00000	2.22447	0.0833288	-2.22290
-19.0000	-1.00000	2.32079	0.0881499	-2.31912
-18.0000	-1.00000	2.41301	0.0941450	-2.41118
-17.0000	-1.00000	2.50807	0.104436	-2.50590
-16.0000	-1.00000	2.61649	0.0982234	-2.61465
-15.0000	-1.00000	2.72495	0.0920112	-2.72340
-14.0000	-1.00000	2.82738	0.0875168	-2.82602
-13.0000	-1.00000	2.91728	0.0894007	-2.91591
-12.0000	-1.00000	3.00176	0.0944420	-3.00028
-11.0000	-1.00000	3.08745	0.0962424	-3.08595
-10.0000	-1.00000	3.17791	0.0834708	-3.17681
-9.00000	-1.00000	3.25343	0.0845773	-3.25233
-8.00000	-1.00000	3.32895	0.0856837	-3.32785
-7.00000	-1.00000	3.40704	0.0753091	-3.40621
-6.00000	-1.00000	3.47369	0.0688858	-3.47301
-5.00000	-1.00000	3.53464	0.0671516	-3.53400
-4.00000	-1.00000	3.59336	0.0545727	-3.59294
-3.00000	-1.00000	3.63793	0.0350687	-3.63776
-2.00000	-1.00000	3.66331	0.0354254	-3.66314
-1.00000	-1.00000	3.68870	0.0357820	-3.68852
0.000000	-1.00000	3.71557	-0.00126408	-3.71557
1.00000	-1.00000	3.68859	-0.0354574	-3.68842
2.00000	-1.00000	3.66306	-0.0356829	-3.66289
3.00000	-1.00000	3.63754	-0.0359085	-3.63736
4.00000	-1.00000	3.59434	-0.0559533	-3.59391
5.00000	-1.00000	3.53856	-0.0697596	-3.53787
6.00000	-1.00000	3.48171	-0.0708032	-3.48099
7.00000	-1.00000	3.42031	-0.0750688	-3.41949
8.00000	-1.00000	3.33784	-0.0931313	-3.33654
9.00000	-1.00000	3.25596	-0.0931130	-3.25463
10.0000	-1.00000	3.17409	-0.0930947	-3.17273
11.0000	-1.00000	3.08521	-0.0952656	-3.08374
12.0000	-1.00000	2.99976	-0.0961292	-2.99822
13.0000	-1.00000	2.92168	-0.0944405	-2.92015
14.0000	-1.00000	2.84043	-0.0928231	-2.83891
15.0000	-1.00000	2.73715	-0.0917010	-2.73561
16.0000	-1.00000	2.63055	-0.0885589	-2.62906
17.0000	-1.00000	2.52347	-0.0851263	-2.52204
18.0000	-1.00000	2.42565	-0.0836773	-2.42420
19.0000	-1.00000	2.33238	-0.0876620	-2.33073
20.0000	-1.00000	2.24051	-0.0937414	-2.23855
21.0000	-1.00000	2.15103	-0.0940924	-2.14897
22.0000	-1.00000	2.07609	-0.0857659	-2.07432
23.0000	-1.00000	2.00406	-0.0804763	-2.00244
24.0000	-1.00000	1.93111	-0.0782709	-1.92952
25.0000	-1.00000	0.000000	0.000000	0.000000
-25.0000	0.000000	0.000000	0.000000	0.000000
-24.0000	0.000000	1.91891	-0.00337563	-1.91891
-23.0000	0.000000	1.98090	-0.00675125	-1.98088
-22.0000	0.000000	2.04289	-0.0101269	-2.04286
-21.0000	0.000000	2.11954	-0.00998958	-2.11951
-20.0000	0.000000	2.21573	-0.00516840	-2.21573
-19.0000	0.000000	2.31194	-0.000347211	-2.31194
-18.0000	0.000000	2.40816	0.00447397	-2.40816
-17.0000	0.000000	2.51512	-0.000162028	-2.51512
-16.0000	0.000000	2.62387	-0.00637422	-2.62386
-15.0000	0.000000	2.73264	-0.0125864	-2.73261
-14.0000	0.000000	2.83444	-0.0155833	-2.83440
-13.0000	0.000000	2.91878	-0.0105420	-2.91876
-12.0000	0.000000	3.00313	-0.00550059	-3.00312
-11.0000	0.000000	3.08749	-0.000459233	-3.08749
-10.0000	0.000000	3.16553	0.00177148	-3.16553
-9.00000	0.000000	3.24105	0.00287794	-3.24105
-8.00000	0.000000	3.31657	0.00398439	-3.31657
-7.00000	0.000000	3.39002	0.00468504	-3.39001
-6.00000	0.000000	3.45100	0.00295086	-3.45100
-5.00000	0.000000	3.51199	0.00121668	-3.51199
-4.00000	0.000000	3.57298	-0.000517501	-3.57298
-3.00000	0.000000	3.61362	-0.00105693	-3.61362
-2.00000	0.000000	3.63900	-0.000700294	-3.63900
-1.00000	0.000000	3.66439	-0.000343657	-3.66439
0.000000	0.000000	3.68977	1.29793e-005	-3.68977
1.00000	0.000000	3.66424	-0.000212542	-3.66424
2.00000	0.000000	3.63871	-0.000438063	-3.63871
3.00000	0.000000	3.61318	-0.000663585	-3.61318
4.00000	0.000000	3.57422	-0.00123971	-3.57422
5.00000	0.000000	3.51735	-0.00228331	-3.51734
6.00000	0.000000	3.46047	-0.00332692	-3.46047
7.00000	0.000000	3.40359	-0.00437052	-3.40359
8.00000	0.000000	3.32527	-0.00450392	-3.32526
9.00000	0.000000	3.24336	-0.00448563	-3.24336
10.0000	0.000000	3.16146	-0.00446733	-3.16145
11.0000	0.000000	3.08065	-0.00397178	-3.08065
12.0000	0.000000	3.00258	-0.00228307	-3.00258
13.0000	0.000000	2.92451	-0.000594374	-2.92451
14.0000	0.000000	2.84644	0.00109433	-2.84644
15.0000	0.000000	2.74769	0.00402867	-2.74769
16.0000	0.000000	2.64068	0.00746126	-2.64067
17.0000	0.000000	2.53367	0.0108939	-2.53365
18.0000	0.000000	2.42878	0.0129676	-2.42874
19.0000	0.000000	2.33658	0.00688816	-2.33657
20.0000	0.000000	2.24439	0.000808729	-2.24439
21.0000	0.000000	2.15222	-0.00527070	-2.15221
22.0000	0.000000	2.07105	-0.00661599	-2.07104
23.0000	0.000000	1.99813	-0.00441066	-1.99813
24.0000	0.000000	1.92522	-0.00220533	-1.92521
25.0000	0.000000	0.000000	0.000000	0.000000
-25.0000	1.00000	0.000000	0.000000	0.000000
-24.0000	1.00000	1.92704	-0.0797452	-1.92539
-23.0000	1.00000	1.98911	-0.0831208	-1.98737
-22.0000	1.00000	2.05443	-0.0893647	-2.05248
-21.0000	1.00000	2.12801	-0.0990712	-2.12570
-20.0000	1.00000	2.22391	-0.0942500	-2.22192
-19.0000	1.00000	2.31985	-0.0894288	-2.31813
-18.0000	1.00000	2.41512	-0.0874410	-2.41353
-17.0000	1.00000	2.51277	-0.0916890	-2.51110
-16.0000	1.00000	2.62168	-0.0979012	-2.61985
-15.0000	1.00000	2.73058	-0.104113	-2.72860
-14.0000	1.00000	2.82704	-0.106480	-2.82504
-13.0000	1.00000	2.91455	-0.104267	-2.91269
-12.0000	1.00000	2.99869	-0.0992259	-2.99705
-11.0000	1.00000	3.08607	-0.0913831	-3.08471
-10.0000	1.00000	3.17916	-0.0784326	-3.17820
-9.00000	1.00000	3.25463	-0.0773261	-3.25372
-8.00000	1.00000	3.33011	-0.0762197	-3.32923
-7.00000	1.00000	3.40772	-0.0649927	-3.40710
-6.00000	1.00000	3.47340	-0.0628793	-3.47283
-5.00000	1.00000	3.53441	-0.0646135	-3.53382
-4.00000	1.00000	3.59247	-0.0524189	-3.59208
-3.00000	1.00000	3.63635	-0.0376573	-3.63615
-2.00000	1.00000	3.66172	-0.0373007	-3.66153
-1.00000	1.00000	3.68721	-0.0354745	-3.68703
0.000000	1.00000	3.71524	-9.06488e-005	-3.71524
1.00000	1.00000	3.68736	0.0351204	-3.68719
2.00000	1.00000	3.66174	0.0363815	-3.66156
3.00000	1.00000	3.63621	0.0361560	-3.63603
4.00000	1.00000	3.59198	0.0504985	-3.59163
5.00000	1.00000	3.53555	0.0628379	-3.53499
6.00000	1.00000	3.47867	0.0617943	-3.47812
7.00000	1.00000	3.41586	0.0644993	-3.41525
8.00000	1.00000	3.33737	0.0759433	-3.33650
9.00000	1.00000	3.25548	0.0759616	-3.25460
10.0000	1.00000	3.17360	0.0759799	-3.17269
11.0000	1.00000	3.07968	0.0887621	-3.07840
12.0000	1.00000	2.99625	0.0943195	-2.99477
13.0000	1.00000	2.91828	0.0960082	-2.91670
14.0000	1.00000	2.83463	0.0963574	-2.83299
15.0000	1.00000	2.73986	0.0967095	-2.73815
16.0000	1.00000	2.63304	0.100142	-2.63113
17.0000	1.00000	2.52623	0.103575	-2.52411
18.0000	1.00000	2.43080	0.102584	-2.42863
19.0000	1.00000	2.33869	0.0977190	-2.33665
20.0000	1.00000	2.24634	0.0916396	-2.24447
21.0000	1.00000	2.15399	0.0855602	-2.15229
22.0000	1.00000	2.07980	0.0750385	-2.07845
23.0000	1.00000	2.00724	0.0724727	-2.00593
24.0000	1.00000	1.93446	0.0746780	-1.93302
25.0000	1.00000	0.000000	0.000000	0.000000
-25.0000	2.00000	0.000000	0.000000	0.000000
-24.0000	2.00000	1.93818	-0.156115	-1.93188
-23.0000	2.00000	2.00295	-0.161820	-1.99640
-22.0000	2.00000	2.07430	-0.173144	-2.06706
-21.0000	2.00000	2.14566	-0.184469	-2.13772
-20.0000	2.00000	2.23563	-0.183332	-2.22810
-19.0000	2.00000	2.33116	-0.178510	-2.32432
-18.0000	2.00000	2.42530	-0.180557	-2.41857
-17.0000	2.00000	2.51912	-0.184146	-2.51238
-16.0000	2.00000	2.62268	-0.189428	-2.61583
-15.0000	2.00000	2.72978	-0.195083	-2.72280
-14.0000	2.00000	2.82059	-0.195746	-2.81379
-13.0000	2.00000	2.91141	-0.196409	-2.90477
-12.0000	2.00000	2.99719	-0.192951	-2.99098
-11.0000	2.00000	3.09003	-0.179886	-3.08479
-10.0000	2.00000	3.18348	-0.166370	-3.17913
-9.00000	2.00000	3.27018	-0.157530	-3.26638
-8.00000	2.00000	3.34698	-0.148782	-3.34367
-7.00000	2.00000	3.42447	-0.136651	-3.42174
-6.00000	2.00000	3.49703	-0.128709	-3.49466
-5.00000	2.00000	3.55500	-0.117258	-3.55307
-4.00000	2.00000	3.61025	-0.0933166	-3.60904
-3.00000	2.00000	3.65944	-0.0742577	-3.65868
-2.00000	2.00000	3.68499	-0.0709620	-3.68430
-1.00000	2.00000	3.71268	-0.0355781	-3.71251
0.000000	2.00000	3.74072	-0.000194277	-3.74072
1.00000	2.00000	3.71283	0.0350167	-3.71266
2.00000	2.00000	3.68528	0.0702277	-3.68461
3.00000	2.00000	3.65960	0.0729756	-3.65887
4.00000	2.00000	3.61000	0.0916640	-3.60884
5.00000	2.00000	3.55428	0.115290	-3.55241
6.00000	2.00000	3.49807	0.126916	-3.49577
7.00000	2.00000	3.42649	0.135299	-3.42382
8.00000	2.00000	3.34862	0.147763	-3.34536
9.00000	2.00000	3.26958	0.156409	-3.26584
10.0000	2.00000	3.18011	0.164761	-3.17584
11.0000	2.00000	3.08610	0.178152	-3.08095
12.0000	2.00000	2.99306	0.190922	-2.98696
13.0000	2.00000	2.91206	0.191861	-2.90573
14.0000	2.00000	2.82275	0.190849	-2.81629
15.0000	2.00000	2.73345	0.189836	-2.72685
16.0000	2.00000	2.62868	0.192823	-2.62159
17.0000	2.00000	2.52751	0.194161	-2.52004
18.0000	2.00000	2.43599	0.191686	-2.42844
19.0000	2.00000	2.34432	0.188550	-2.33673
20.0000	2.00000	2.25195	0.182470	-2.24455
21.0000	2.00000	2.16413	0.175264	-2.15702
22.0000	2.00000	2.09167	0.164248	-2.08522
23.0000	2.00000	2.01923	0.153232	-2.01341
24.0000	2.00000	1.94673	0.151561	-1.94082
25.0000	2.00000	0.000000	0.000000	0.000000
-25.0000	3.00000	0.000000	0.000000	0.000000
-24.0000	3.00000	1.95442	-0.234276	-1.94032
-23.0000	3.00000	2.02592	-0.245600	-2.01098
-22.0000	3.00000	2.09744	-0.256924	-2.08164
-21.0000	3.00000	2.16895	-0.268248	-2.15230
-20.0000	3.00000	2.25084	-0.272413	-2.23429
-19.0000	3.00000	2.34540	-0.270085	-2.32979
-18.0000	3.00000	2.43901	-0.273674	-2.42360
-17.0000	3.00000	2.53264	-0.277262	-2.51742
-16.0000	3.00000	2.62689	-0.280955	-2.61182
-15.0000	3.00000	2.72642	-0.284350	-2.71155
-14.0000	3.00000	2.81699	-0.285013	-2.80254
-13.0000	3.00000	2.91093	-0.289677	-2.89648
-12.0000	3.00000	3.00826	-0.293176	-2.99394
-11.0000	3.00000	3.10169	-0.281152	-3.08892
-10.0000	3.00000	3.19476	-0.268310	-3.18347
-9.00000	3.00000	3.28761	-0.247671	-3.27827
-8.00000	3.00000	3.36811	-0.228962	-3.36032
-7.00000	3.00000	3.44506	-0.216294	-3.43827
-6.00000	3.00000	3.52678	-0.195076	-3.52139
-5.00000	3.00000	3.57974	-0.167543	-3.57582
-4.00000	3.00000	3.63233	-0.140089	-3.62962
-3.00000	3.00000	3.68508	-0.109553	-3.68345
-2.00000	3.00000	3.71046	-0.0710656	-3.70978
-1.00000	3.00000	3.73815	-0.0356818	-3.73798
0.000000	3.00000	3.76619	-0.000297905	-3.76619
1.00000	3.00000	3.73830	0.0349131	-3.73814
2.00000	3.00000	3.71075	0.0701241	-3.71008
3.00000	3.00000	3.68550	0.108459	-3.68390
4.00000	3.00000	3.63229	0.138716	-3.62964
5.00000	3.00000	3.57920	0.165864	-3.57536
6.00000	3.00000	3.52575	0.193097	-3.52045
7.00000	3.00000	3.44382	0.214586	-3.43713
8.00000	3.00000	3.36669	0.227622	-3.35899
9.00000	3.00000	3.28600	0.246658	-3.27673
10.0000	3.00000	3.19274	0.267280	-3.18153
11.0000	3.00000	3.09916	0.280014	-3.08649
12.0000	3.00000	3.00525	0.291942	-2.99104
13.0000	3.00000	2.90785	0.289123	-2.89344
14.0000	3.00000	2.81410	0.285340	-2.79959
15.0000	3.00000	2.72503	0.284328	-2.71015
16.0000	3.00000	2.62761	0.285504	-2.61206
17.0000	3.00000	2.53571	0.283263	-2.51984
18.0000	3.00000	2.44442	0.280787	-2.42824
19.0000	3.00000	2.35315	0.278312	-2.33664
20.0000	3.00000	2.26121	0.273301	-2.24463
21.0000	3.00000	2.17989	0.264474	-2.16379
22.0000	3.00000	2.10728	0.253458	-2.09198
23.0000	3.00000	2.03467	0.242442	-2.02018
24.0000	3.00000	1.96207	0.231425	-1.94837
25.0000	3.00000	0.000000	0.000000	0.000000
-25.0000	4.00000	0.000000	0.000000	0.000000
-24.0000	4.00000	1.97120	-0.316624	-1.94561
-23.0000	4.00000	2.04829	-0.328789	-2.02173
-22.0000	4.00000	2.12373	-0.340704	-2.09622
-21.0000	4.00000	2.19529	-0.352028	-2.16688
-20.0000	4.00000	2.26945	-0.361495	-2.24048
-19.0000	4.00000	2.36291	-0.363201	-2.33483
-18.0000	4.00000	2.45618	-0.366790	-2.42864
-17.0000	4.00000	2.54532	-0.372209	-2.51796
-16.0000	4.00000	2.63440	-0.377661	-2.60719
-15.0000	4.00000	2.73572	-0.384740	-2.70853
-14.0000	4.00000	2.82995	-0.390034	-2.80294
-13.0000	4.00000	2.92420	-0.395328	-2.89735
-12.0000	4.00000	3.02317	-0.397587	-2.99691
-11.0000	4.00000	3.12274	-0.396376	-3.09748
-10.0000	4.00000	3.21500	-0.383533	-3.19204
-9.00000	4.00000	3.30589	-0.351001	-3.28720
-8.00000	4.00000	3.39394	-0.317887	-3.37902
-7.00000	4.00000	3.47363	-0.298995	-3.46074
-6.00000	4.00000	3.56034	-0.267103	-3.55031
-5.00000	4.00000	3.61935	-0.238736	-3.61147
-4.00000	4.00000	3.67367	-0.205209	-3.66793
-3.00000	4.00000	3.73615	-0.151880	-3.73306
-2.00000	4.00000	3.75862	-0.107198	-3.75709
-1.00000	4.00000	3.78035	-0.0627894	-3.77983
0.000000	4.00000	3.81002	-0.000355385	-3.81002
1.00000	4.00000	3.78038	0.0619929	-3.77987
2.00000	4.00000	3.75875	0.106289	-3.75725
3.00000	4.00000	3.73637	0.150859	-3.73332
4.00000	4.00000	3.67364	0.204115	-3.66796
5.00000	4.00000	3.61887	0.237390	-3.61108
6.00000	4.00000	3.55942	0.265543	-3.54950
7.00000	4.00000	3.47249	0.297588	-3.45972
8.00000	4.00000	3.39262	0.316777	-3.37780
9.00000	4.00000	3.30436	0.350120	-3.28576
10.0000	4.00000	3.21319	0.382777	-3.19031
11.0000	4.00000	3.12044	0.395511	-3.09527
12.0000	4.00000	3.02066	0.396812	-2.99449
13.0000	4.00000	2.92160	0.394960	-2.89478
14.0000	4.00000	2.82737	0.390741	-2.80024
15.0000	4.00000	2.73317	0.386522	-2.70570
16.0000	4.00000	2.63213	0.380074	-2.60455
17.0000	4.00000	2.54411	0.374958	-2.51633
18.0000	4.00000	2.45606	0.369889	-2.42804
19.0000	4.00000	2.36515	0.367414	-2.33644
20.0000	4.00000	2.27405	0.364132	-2.24471
21.0000	4.00000	2.19919	0.353684	-2.17056
22.0000	4.00000	2.12654	0.342667	-2.09875
23.0000	4.00000	2.05086	0.330359	-2.02408
24.0000	4.00000	1.97388	0.317501	-1.94818
25.0000	4.00000	0.000000	0.000000	0.000000
-25.0000	5.00000	0.000000	0.000000	0.000000
-24.0000	5.00000	1.97010	-0.395746	-1.92995
-23.0000	5.00000	2.04712	-0.407911	-2.00607
-22.0000	5.00000	2.12414	-0.420077	-2.08219
-21.0000	5.00000	2.20117	-0.432242	-2.15831
-20.0000	5.00000	2.27111	-0.448496	-2.22639
-19.0000	5.00000	2.36850	-0.463288	-2.32274
-18.0000	5.00000	2.45711	-0.468740	-2.41198
-17.0000	5.00000	2.54577	-0.474192	-2.50122
-16.0000	5.00000	2.63448	-0.479644	-2.59045
-15.0000	5.00000	2.74555	-0.488683	-2.70171
-14.0000	5.00000	2.84729	-0.495685	-2.80381
-13.0000	5.00000	2.94120	-0.500978	-2.89822
-12.0000	5.00000	3.04159	-0.501999	-2.99988
-11.0000	5.00000	3.14211	-0.502988	-3.10159
-10.0000	5.00000	3.23848	-0.492630	-3.20079
-9.00000	5.00000	3.33244	-0.454461	-3.30130
-8.00000	5.00000	3.42883	-0.416333	-3.40346
-7.00000	5.00000	3.51171	-0.376311	-3.49148
-6.00000	5.00000	3.59527	-0.339130	-3.57924
-5.00000	5.00000	3.66335	-0.301173	-3.65095
-4.00000	5.00000	3.72434	-0.247844	-3.71608
-3.00000	5.00000	3.78621	-0.194516	-3.78121
-2.00000	5.00000	3.81093	-0.149253	-3.80800
-1.00000	5.00000	3.84238	-0.0786432	-3.84158
0.000000	5.00000	3.87833	-0.000351335	-3.87833
1.00000	5.00000	3.84234	0.0778787	-3.84155
2.00000	5.00000	3.81087	0.148415	-3.80798
3.00000	5.00000	3.78622	0.193568	-3.78127
4.00000	5.00000	3.72410	0.246824	-3.71591
5.00000	5.00000	3.66286	0.300080	-3.65055
6.00000	5.00000	3.59447	0.337990	-3.57855
7.00000	5.00000	3.51070	0.375279	-3.49059
8.00000	5.00000	3.42762	0.415392	-3.40236
9.00000	5.00000	3.33101	0.453713	-3.29997
10.0000	5.00000	3.23684	0.492075	-3.19922
11.0000	5.00000	3.14028	0.502543	-3.09981
12.0000	5.00000	3.03962	0.501682	-2.99794
13.0000	5.00000	2.93910	0.500796	-2.89613
14.0000	5.00000	2.84525	0.496577	-2.80158
15.0000	5.00000	2.74362	0.490355	-2.69945
16.0000	5.00000	2.63270	0.481743	-2.58825
17.0000	5.00000	2.54506	0.476627	-2.50003
18.0000	5.00000	2.45747	0.471511	-2.41181
19.0000	5.00000	2.36994	0.466395	-2.32359
20.0000	5.00000	2.27321	0.451774	-2.22786
21.0000	5.00000	2.20338	0.435090	-2.15999
22.0000	5.00000	2.12644	0.422232	-2.08410
23.0000	5.00000	2.04950	0.409374	-2.00820
24.0000	5.00000	1.97257	0.396516	-1.93230
25.0000	5.00000	0.000000	0.000000	0.000000
-25.0000	6.00000	0.000000	0.000000	0.000000
-24.0000	6.00000	1.97230	-0.474867	-1.91428
-23.0000	6.00000	2.04913	-0.487033	-1.99041
-22.0000	6.00000	2.12285	-0.501056	-2.06287
-21.0000	6.00000	2.19177	-0.517949	-2.12969
-20.0000	6.00000	2.26069	-0.534841	-2.19652
-19.0000	6.00000	2.36192	-0.555063	-2.29577
-18.0000	6.00000	2.46230	-0.570724	-2.39524
-17.0000	6.00000	2.55041	-0.576176	-2.48448
-16.0000	6.00000	2.64279	-0.582300	-2.57784
-15.0000	6.00000	2.75337	-0.591342	-2.68912
-14.0000	6.00000	2.86403	-0.600384	-2.80040
-13.0000	6.00000	2.96364	-0.605421	-2.90114
-12.0000	6.00000	3.06606	-0.608744	-3.00502
-11.0000	6.00000	3.17257	-0.615671	-3.11226
-10.0000	6.00000	3.28556	-0.597315	-3.23080
-9.00000	6.00000	3.38976	-0.558626	-3.34341
-8.00000	6.00000	3.48376	-0.520379	-3.44468
-7.00000	6.00000	3.56389	-0.480182	-3.53139
-6.00000	6.00000	3.64875	-0.432542	-3.62302
-5.00000	6.00000	3.72367	-0.372495	-3.70499
-4.00000	6.00000	3.78056	-0.308568	-3.76794
-3.00000	6.00000	3.84001	-0.244059	-3.83225
-2.00000	6.00000	3.87631	-0.156931	-3.87313
-1.00000	6.00000	3.91068	-0.0786391	-3.90989
0.000000	6.00000	3.94664	-0.000347284	-3.94664
1.00000	6.00000	3.91063	0.0778827	-3.90986
2.00000	6.00000	3.87622	0.156113	-3.87307
3.00000	6.00000	3.83985	0.243200	-3.83214
4.00000	6.00000	3.78020	0.307662	-3.76766
5.00000	6.00000	3.72312	0.371539	-3.70453
6.00000	6.00000	3.64804	0.431592	-3.62242
7.00000	6.00000	3.56301	0.479301	-3.53062
8.00000	6.00000	3.48268	0.519580	-3.44370
9.00000	6.00000	3.38847	0.558014	-3.34221
10.0000	6.00000	3.28411	0.596876	-3.22942
11.0000	6.00000	3.17109	0.615447	-3.11079
12.0000	6.00000	3.06460	0.608818	-3.00352
13.0000	6.00000	2.96211	0.605690	-2.89952
14.0000	6.00000	2.86256	0.601298	-2.79869
15.0000	6.00000	2.75206	0.592683	-2.68748
16.0000	6.00000	2.64165	0.584068	-2.57627
17.0000	6.00000	2.55017	0.578296	-2.48374
18.0000	6.00000	2.46314	0.573180	-2.39552
19.0000	6.00000	2.36341	0.557717	-2.29667
20.0000	6.00000	2.26258	0.537550	-2.19780
21.0000	6.00000	2.19377	0.520268	-2.13119
22.0000	6.00000	2.12496	0.502986	-2.06457
23.0000	6.00000	2.05131	0.488389	-1.99232
24.0000	6.00000	1.97454	0.475532	-1.91643
25.0000	6.00000	0.000000	0.000000	0.000000
-25.0000	7.00000	0.000000	0.000000	0.000000
-24.0000	7.00000	0.000000	0.000000	0.000000
-23.0000	7.00000	2.04728	-0.570509	-1.96618
-22.0000	7.00000	2.11616	-0.587402	-2.03300
-21.0000	7.00000	2.18504	-0.604294	-2.09982
-20.0000	7.00000	2.25393	-0.621187	-2.16664
-19.0000	7.00000	2.35212	-0.641118	-2.26306
-18.0000	7.00000	2.45843	-0.661887	-2.36765
-17.0000	7.00000	2.55922	-0.678159	-2.46773
-16.0000	7.00000	2.65512	-0.684959	-2.56525
-15.0000	7.00000	2.76504	-0.694001	-2.67653
-14.0000	7.00000	2.87725	-0.710306	-2.78820
-13.0000	7.00000	3.00119	-0.720281	-2.91348
-12.0000	7.00000	3.10732	-0.727167	-3.02103
-11.0000	7.00000	3.21325	-0.734095	-3.12827
-10.0000	7.00000	3.32771	-0.702566	-3.25270
-9.00000	7.00000	3.44512	-0.663050	-3.38071
-8.00000	7.00000	3.54006	-0.624249	-3.48459
-7.00000	7.00000	3.62330	-0.574777	-3.57742
-6.00000	7.00000	3.71144	-0.517940	-3.67513
-5.00000	7.00000	3.79002	-0.458920	-3.76213
-4.00000	7.00000	3.86050	-0.388168	-3.84094
-3.00000	7.00000	3.94945	-0.309868	-3.93727
-2.00000	7.00000	3.96853	-0.204280	-3.96327
-1.00000	7.00000	3.98824	-0.0978258	-3.98704
0.000000	7.00000	4.01494	-0.000343234	-4.01494
1.00000	7.00000	3.98818	0.0971029	-3.98700
2.00000	7.00000	3.96841	0.203533	-3.96319
3.00000	7.00000	3.94925	0.309097	-3.93714
4.00000	7.00000	3.86015	0.387405	-3.84066
5.00000	7.00000	3.78950	0.458134	-3.76170
6.00000	7.00000	3.71078	0.517175	-3.67456
7.00000	7.00000	3.62251	0.574064	-3.57674
8.00000	7.00000	3.53911	0.623602	-3.48374
9.00000	7.00000	3.44400	0.662564	-3.37966
10.0000	7.00000	3.32651	0.702225	-3.25155
11.0000	7.00000	3.21199	0.733924	-3.12701
12.0000	7.00000	3.10609	0.727296	-3.01974
13.0000	7.00000	3.00000	0.720707	-2.91214
14.0000	7.00000	2.87623	0.710965	-2.78697
15.0000	7.00000	2.76431	0.695011	-2.67551
16.0000	7.00000	2.65458	0.686396	-2.56430
17.0000	7.00000	2.55942	0.679966	-2.46745
18.0000	7.00000	2.45926	0.663882	-2.36796
19.0000	7.00000	2.35340	0.643241	-2.26378
20.0000	7.00000	2.25557	0.623327	-2.16774
21.0000	7.00000	2.18678	0.606044	-2.10112
22.0000	7.00000	2.11799	0.588762	-2.03451
23.0000	7.00000	2.04920	0.571480	-1.96790
24.0000	7.00000	0.000000	0.000000	0.000000
25.0000	7.00000	0.000000	0.000000	0.000000
-25.0000	8.00000	0.000000	0.000000	0.000000
-24.0000	8.00000	0.000000	0.000000	0.000000
-23.0000	8.00000	2.03751	-0.652679	-1.93014
-22.0000	8.00000	2.11290	-0.673460	-2.00270
-21.0000	8.00000	2.18212	-0.690640	-2.06995
-20.0000	8.00000	2.25086	-0.707532	-2.13677
-19.0000	8.00000	2.34590	-0.727172	-2.23035
-18.0000	8.00000	2.45181	-0.747941	-2.33494
-17.0000	8.00000	2.55838	-0.770037	-2.43975
-16.0000	8.00000	2.67514	-0.798352	-2.55324
-15.0000	8.00000	2.78746	-0.817044	-2.66503
-14.0000	8.00000	2.89987	-0.835737	-2.77683
-13.0000	8.00000	3.02807	-0.841362	-2.90884
-12.0000	8.00000	3.15256	-0.845591	-3.03704
-11.0000	8.00000	3.25869	-0.847333	-3.14660
-10.0000	8.00000	3.37278	-0.807817	-3.27461
-9.00000	8.00000	3.48838	-0.768514	-3.40268
-8.00000	8.00000	3.61539	-0.725819	-3.54179
-7.00000	8.00000	3.70192	-0.670109	-3.64076
-6.00000	8.00000	3.78987	-0.614398	-3.73974
-5.00000	8.00000	3.88054	-0.542408	-3.84244
-4.00000	8.00000	3.97199	-0.453977	-3.94596
-3.00000	8.00000	4.05401	-0.373533	-4.03677
-2.00000	8.00000	4.06931	-0.267079	-4.06054
-1.00000	8.00000	4.10848	-0.137462	-4.10618
0.000000	8.00000	4.15892	-0.000322147	-4.15892
1.00000	8.00000	4.10839	0.136815	-4.10612
2.00000	8.00000	4.06915	0.266423	-4.06042
3.00000	8.00000	4.05379	0.372853	-4.03660
4.00000	8.00000	3.97162	0.453302	-3.94566
5.00000	8.00000	3.88004	0.541742	-3.84203
6.00000	8.00000	3.78926	0.613769	-3.73922
7.00000	8.00000	3.70118	0.669536	-3.64012
8.00000	8.00000	3.61454	0.725304	-3.54102
9.00000	8.00000	3.48750	0.768126	-3.40185
10.0000	8.00000	3.37182	0.807573	-3.27368
11.0000	8.00000	3.25766	0.847234	-3.14556
12.0000	8.00000	3.15157	0.845774	-3.03596
13.0000	8.00000	3.02713	0.841743	-2.90775
14.0000	8.00000	2.89903	0.836305	-2.77578
15.0000	8.00000	2.78697	0.817938	-2.66424
16.0000	8.00000	2.67499	0.799570	-2.55270
17.0000	8.00000	2.55852	0.771390	-2.43947
18.0000	8.00000	2.45238	0.749407	-2.33507
19.0000	8.00000	2.34692	0.728765	-2.23090
20.0000	8.00000	2.25221	0.709103	-2.13767
21.0000	8.00000	2.18355	0.691821	-2.07106
22.0000	8.00000	2.11441	0.674268	-2.00402
23.0000	8.00000	2.03917	0.653321	-1.93168
24.0000	8.00000	0.000000	0.000000	0.000000
25.0000	8.00000	0.000000	0.000000	0.000000
-25.0000	9.00000	0.000000	0.000000	0.000000
-24.0000	9.00000	0.000000	0.000000	0.000000
-23.0000	9.00000	2.02437	-0.730648	-1.88791
-22.0000	9.00000	2.09954	-0.751428	-1.96047
-21.0000	9.00000	2.17474	-0.772209	-2.03303
-20.0000	9.00000	2.24996	-0.792990	-2.10558
-19.0000	9.00000	2.34605	-0.818801	-2.19853
-18.0000	9.00000	2.45721	-0.851384	-2.30500
-17.0000	9.00000	2.56839	-0.883967	-2.41147
-16.0000	9.00000	2.69757	-0.918327	-2.53645
-15.0000	9.00000	2.81606	-0.942475	-2.65366
-14.0000	9.00000	2.92999	-0.959172	-2.76855
-13.0000	9.00000	3.05952	-0.962443	-2.90420
-12.0000	9.00000	3.18956	-0.965713	-3.03985
-11.0000	9.00000	3.31031	-0.955661	-3.16937
-10.0000	9.00000	3.43430	-0.938307	-3.30364
-9.00000	9.00000	3.55912	-0.920952	-3.43791
-8.00000	9.00000	3.68479	-0.858307	-3.58343
-7.00000	9.00000	3.80243	-0.780750	-3.72142
-6.00000	9.00000	3.88858	-0.725040	-3.82039
-5.00000	9.00000	3.97806	-0.637641	-3.92663
-4.00000	9.00000	4.07089	-0.543043	-4.03451
-3.00000	9.00000	4.17781	-0.432403	-4.15537
-2.00000	9.00000	4.21897	-0.274578	-4.21002
-1.00000	9.00000	4.26498	-0.137438	-4.26277
0.000000	9.00000	4.31552	-0.000298220	-4.31552
1.00000	9.00000	4.26490	0.136839	-4.26271
2.00000	9.00000	4.21880	0.273975	-4.20990
3.00000	9.00000	4.17757	0.431801	-4.15519
4.00000	9.00000	4.07055	0.542460	-4.03424
5.00000	9.00000	3.97761	0.637067	-3.92626
6.00000	9.00000	3.88802	0.724485	-3.81993
7.00000	9.00000	3.80176	0.780252	-3.72083
8.00000	9.00000	3.68404	0.857872	-3.58276
9.00000	9.00000	3.55834	0.920615	-3.43718
10.0000	9.00000	3.43352	0.938136	-3.30287
11.0000	9.00000	3.30953	0.955658	-3.16855
12.0000	9.00000	3.18880	0.965887	-3.03900
13.0000	9.00000	3.05882	0.962779	-2.90335
14.0000	9.00000	2.92936	0.959671	-2.76771
15.0000	9.00000	2.81575	0.943278	-2.65305
16.0000	9.00000	2.69755	0.919385	-2.53604
17.0000	9.00000	2.56855	0.885131	-2.41122
18.0000	9.00000	2.45769	0.852532	-2.30508
19.0000	9.00000	2.34684	0.819932	-2.19895
20.0000	9.00000	2.25100	0.794042	-2.10630
21.0000	9.00000	2.17592	0.773095	-2.03395
22.0000	9.00000	2.10086	0.752148	-1.96161
23.0000	9.00000	2.02582	0.731201	-1.88926
24.0000	9.00000	0.000000	0.000000	0.000000
25.0000	9.00000	0.000000	0.000000	0.000000
-25.0000	10.0000	0.000000	0.000000	0.000000
-24.0000	10.0000	0.000000	0.000000	0.000000
-23.0000	10.0000	0.000000	0.000000	0.000000
-22.0000	10.0000	2.08986	-0.829397	-1.91824
-21.0000	10.0000	2.17096	-0.857811	-1.99430
-20.0000	10.0000	2.25333	-0.887773	-2.07108
-19.0000	10.0000	2.36221	-0.932731	-2.17026
-18.0000	10.0000	2.47292	-0.965314	-2.27673
-17.0000	10.0000	2.58697	-0.998226	-2.38662
-16.0000	10.0000	2.71811	-1.03284	-2.51424
-15.0000	10.0000	2.84935	-1.06745	-2.64185
-14.0000	10.0000	2.96751	-1.08025	-2.76391
-13.0000	10.0000	3.09634	-1.08846	-2.89872
-12.0000	10.0000	3.22766	-1.10752	-3.03170
-11.0000	10.0000	3.38124	-1.10660	-3.19503
-10.0000	10.0000	3.51252	-1.09074	-3.33887
-9.00000	10.0000	3.63523	-1.07339	-3.47314
-8.00000	10.0000	3.75666	-0.991741	-3.62338
-7.00000	10.0000	3.88184	-0.906871	-3.77443
-6.00000	10.0000	3.98968	-0.827472	-3.90292
-5.00000	10.0000	4.10398	-0.732775	-4.03803
-4.00000	10.0000	4.22641	-0.638059	-4.17797
-3.00000	10.0000	4.33536	-0.525199	-4.30343
-2.00000	10.0000	4.37401	-0.328124	-4.36169
-1.00000	10.0000	4.42150	-0.137414	-4.41936
0.000000	10.0000	4.47211	-0.000274293	-4.47211
1.00000	10.0000	4.42142	0.136863	-4.41930
2.00000	10.0000	4.37386	0.327578	-4.36157
3.00000	10.0000	4.33512	0.524660	-4.30326
4.00000	10.0000	4.22609	0.637541	-4.17772
5.00000	10.0000	4.10357	0.732281	-4.03770
6.00000	10.0000	3.98917	0.827001	-3.90251
7.00000	10.0000	3.88126	0.906451	-3.77393
8.00000	10.0000	3.75602	0.991386	-3.62282
9.00000	10.0000	3.63454	1.07310	-3.47251
10.0000	10.0000	3.51184	1.09063	-3.33820
11.0000	10.0000	3.38058	1.10663	-3.19432
12.0000	10.0000	3.22706	1.10766	-3.03101
13.0000	10.0000	3.09587	1.08875	-2.89810
14.0000	10.0000	2.96712	1.08071	-2.76331
15.0000	10.0000	2.84920	1.06816	-2.64140
16.0000	10.0000	2.71813	1.03367	-2.51392
17.0000	10.0000	2.58717	0.999179	-2.38643
18.0000	10.0000	2.47340	0.966273	-2.27684
19.0000	10.0000	2.36298	0.933673	-2.17070
20.0000	10.0000	2.25426	0.888701	-2.07169
21.0000	10.0000	2.17199	0.858593	-1.99508
22.0000	10.0000	2.09099	0.830029	-1.91919
23.0000	10.0000	0.000000	0.000000	0.000000
24.0000	10.0000	0.000000	0.000000	0.000000
25.0000	10.0000	0.000000	0.000000	0.000000
-25.0000	11.0000	0.000000	0.000000	0.000000
-24.0000	11.0000	0.000000	0.000000	0.000000
-23.0000	11.0000	0.000000	0.000000	0.000000
-22.0000	11.0000	2.10104	-0.927481	-1.88525
-21.0000	11.0000	2.18317	-0.957443	-1.96202
-20.0000	11.0000	2.27222	-0.991394	-2.04453
-19.0000	11.0000	2.38335	-1.03811	-2.14539
-18.0000	11.0000	2.49406	-1.07924	-2.24846
-17.0000	11.0000	2.61316	-1.11274	-2.36441
-16.0000	11.0000	2.74346	-1.14735	-2.49202
-15.0000	11.0000	2.87086	-1.18673	-2.61409
-14.0000	11.0000	3.01528	-1.22492	-2.75527
-13.0000	11.0000	3.14475	-1.24398	-2.88825
-12.0000	11.0000	3.27461	-1.26304	-3.02122
-11.0000	11.0000	3.43420	-1.25386	-3.19712
-10.0000	11.0000	3.59584	-1.24318	-3.37410
-9.00000	11.0000	3.71489	-1.21005	-3.51229
-8.00000	11.0000	3.83224	-1.12518	-3.66334
-7.00000	11.0000	3.98595	-1.06900	-3.83993
-6.00000	11.0000	4.13522	-0.980454	-4.01731
-5.00000	11.0000	4.26887	-0.827767	-4.18785
-4.00000	11.0000	4.38943	-0.733051	-4.32778
-3.00000	11.0000	4.49418	-0.617995	-4.45149
-2.00000	11.0000	4.52935	-0.420920	-4.50975
-1.00000	11.0000	4.57349	-0.223845	-4.56801
0.000000	11.0000	4.67462	-0.000250210	-4.67462
1.00000	11.0000	4.57341	0.223356	-4.56795
2.00000	11.0000	4.52920	0.420437	-4.50964
3.00000	11.0000	4.49396	0.617519	-4.45133
4.00000	11.0000	4.38911	0.732596	-4.32754
5.00000	11.0000	4.26847	0.827336	-4.18752
6.00000	11.0000	4.13476	0.980048	-4.01693
7.00000	11.0000	3.98545	1.06865	-3.83951
8.00000	11.0000	3.83172	1.12490	-3.66288
9.00000	11.0000	3.71433	1.20984	-3.51177
10.0000	11.0000	3.59528	1.24312	-3.37353
11.0000	11.0000	3.43366	1.25388	-3.19653
12.0000	11.0000	3.27411	1.26315	-3.02063
13.0000	11.0000	3.14438	1.24424	-2.88773
14.0000	11.0000	3.01504	1.22534	-2.75482
15.0000	11.0000	2.87073	1.18724	-2.61373
16.0000	11.0000	2.74350	1.14795	-2.49179
17.0000	11.0000	2.61338	1.11346	-2.36431
18.0000	11.0000	2.49452	1.08001	-2.24860
19.0000	11.0000	2.38401	1.03887	-2.14575
20.0000	11.0000	2.27302	0.992155	-2.04506
21.0000	11.0000	2.18408	0.958091	-1.96271
22.0000	11.0000	2.10204	0.927982	-1.88611
23.0000	11.0000	0.000000	0.000000	0.000000
24.0000	11.0000	0.000000	0.000000	0.000000
25.0000	11.0000	0.000000	0.000000	0.000000
-25.0000	12.0000	0.000000	0.000000	0.000000
-24.0000	12.0000	0.000000	0.000000	0.000000
-23.0000	12.0000	0.000000	0.000000	0.000000
-22.0000	12.0000	0.000000	0.000000	0.000000
-21.0000	12.0000	2.20030	-1.05707	-1.92975
-20.0000	12.0000	2.29819	-1.09631	-2.01985
-19.0000	12.0000	2.40912	-1.14302	-2.12070
-18.0000	12.0000	2.52008	-1.18974	-2.22156
-17.0000	12.0000	2.64053	-1.23385	-2.33453
-16.0000	12.0000	2.76421	-1.27804	-2.45101
-15.0000	12.0000	2.88796	-1.32223	-2.56749
-14.0000	12.0000	3.05387	-1.36807	-2.73029
-13.0000	12.0000	3.20002	-1.39950	-2.87777
-12.0000	12.0000	3.33478	-1.41164	-3.02126
-11.0000	12.0000	3.49256	-1.40111	-3.19920
-10.0000	12.0000	3.65222	-1.39058	-3.37713
-9.00000	12.0000	3.83370	-1.37369	-3.57914
-8.00000	12.0000	3.98399	-1.32082	-3.75867
-7.00000	12.0000	4.13729	-1.26795	-3.93821
-6.00000	12.0000	4.27936	-1.17373	-4.11525
-5.00000	12.0000	4.40716	-1.01598	-4.28845
-4.00000	12.0000	4.54346	-0.858234	-4.46166
-3.00000	12.0000	4.65415	-0.710791	-4.59955
-2.00000	12.0000	4.74473	-0.479360	-4.72046
-1.00000	12.0000	4.86212	-0.239793	-4.85620
0.000000	12.0000	4.99195	-0.000225739	-4.99195
1.00000	12.0000	4.86204	0.239355	-4.85615
2.00000	12.0000	4.74459	0.478935	-4.72035
3.00000	12.0000	4.65393	0.710378	-4.59939
4.00000	12.0000	4.54317	0.857841	-4.46144
5.00000	12.0000	4.40681	1.01561	-4.28818
6.00000	12.0000	4.27895	1.17338	-4.11492
7.00000	12.0000	4.13685	1.26766	-3.93784
8.00000	12.0000	3.98354	1.32061	-3.75827
9.00000	12.0000	3.83324	1.37355	-3.57869
10.0000	12.0000	3.65178	1.39051	-3.37668
11.0000	12.0000	3.49214	1.40112	-3.19874
12.0000	12.0000	3.33439	1.41173	-3.02079
13.0000	12.0000	3.19975	1.39973	-2.87735
14.0000	12.0000	3.05371	1.36843	-2.72993
15.0000	12.0000	2.88788	1.32266	-2.56718
16.0000	12.0000	2.76428	1.27853	-2.45084
17.0000	12.0000	2.64076	1.23439	-2.33450
18.0000	12.0000	2.52046	1.19033	-2.22168
19.0000	12.0000	2.40965	1.14361	-2.12098
20.0000	12.0000	2.29885	1.09689	-2.02029
21.0000	12.0000	2.20108	1.05759	-1.93035
22.0000	12.0000	0.000000	0.000000	0.000000
23.0000	12.0000	0.000000	0.000000	0.000000
24.0000	12.0000	0.000000	0.000000	0.000000
25.0000	12.0000	0.000000	0.000000	0.000000
-25.0000	13.0000	0.000000	0.000000	0.000000
-24.0000	13.0000	0.000000	0.000000	0.000000
-23.0000	13.0000	0.000000	0.000000	0.000000
-22.0000	13.0000	0.000000	0.000000	0.000000
-21.0000	13.0000	2.22224	-1.15671	-1.89747
-20.0000	13.0000	2.32886	-1.20122	-1.99516
-19.0000	13.0000	2.42857	-1.25099	-2.08158
-18.0000	13.0000	2.52702	-1.30113	-2.16631
-17.0000	13.0000	2.66641	-1.36935	-2.28793
-16.0000	13.0000	2.78914	-1.41354	-2.40441
-15.0000	13.0000	2.92223	-1.45814	-2.53243
-14.0000	13.0000	3.08794	-1.50404	-2.69689
-13.0000	13.0000	3.25416	-1.54994	-2.86134
-12.0000	13.0000	3.40158	-1.55889	-3.02334
-11.0000	13.0000	3.56947	-1.58394	-3.19879
-10.0000	13.0000	3.73834	-1.60931	-3.37422
-9.00000	13.0000	3.92084	-1.58741	-3.58512
-8.00000	13.0000	4.11926	-1.52461	-3.82673
-7.00000	13.0000	4.29477	-1.46690	-4.03649
-6.00000	13.0000	4.42940	-1.36700	-4.21318
-5.00000	13.0000	4.55114	-1.20951	-4.38748
-4.00000	13.0000	4.73938	-1.06510	-4.61815
-3.00000	13.0000	4.91519	-0.858246	-4.83968
-2.00000	13.0000	5.05950	-0.482284	-5.03646
-1.00000	13.0000	5.17908	-0.239768	-5.17352
0.000000	13.0000	5.30927	-0.000201268	-5.30927
1.00000	13.0000	5.17901	0.239379	-5.17347
2.00000	13.0000	5.05936	0.481908	-5.03636
3.00000	13.0000	4.91498	0.857878	-4.83953
4.00000	13.0000	4.73912	1.06476	-4.61796
5.00000	13.0000	4.55084	1.20920	-4.38726
6.00000	13.0000	4.42906	1.36672	-4.21291
7.00000	13.0000	4.29439	1.46667	-4.03617
8.00000	13.0000	4.11887	1.52444	-3.82638
9.00000	13.0000	3.92044	1.58729	-3.58475
10.0000	13.0000	3.73797	1.60925	-3.37384
11.0000	13.0000	3.56916	1.58396	-3.19843
12.0000	13.0000	3.40132	1.55898	-3.02300
13.0000	13.0000	3.25397	1.55014	-2.86102
14.0000	13.0000	3.08782	1.50431	-2.69661
15.0000	13.0000	2.92219	1.45848	-2.53220
16.0000	13.0000	2.78924	1.41394	-2.40430
17.0000	13.0000	2.66667	1.36981	-2.28796
18.0000	13.0000	2.52736	1.30161	-2.16641
19.0000	13.0000	2.42900	1.25143	-2.08181
20.0000	13.0000	2.32937	1.20162	-1.99552
21.0000	13.0000	2.22288	1.15709	-1.89799
22.0000	13.0000	0.000000	0.000000	0.000000
23.0000	13.0000	0.000000	0.000000	0.000000
24.0000	13.0000	0.000000	0.000000	0.000000
25.0000	13.0000	0.000000	0.000000	0.000000
-25.0000	14.0000	0.000000	0.000000	0.000000
-24.0000	14.0000	0.000000	0.000000	0.000000
-23.0000	14.0000	0.000000	0.000000	0.000000
-22.0000	14.0000	0.000000	0.000000	0.000000
-21.0000	14.0000	0.000000	0.000000	0.000000
-20.0000	14.0000	2.33990	-1.31330	-1.93660
-19.0000	14.0000	2.43816	-1.36343	-2.02130
-18.0000	14.0000	2.54747	-1.41868	-2.11588
-17.0000	14.0000	2.68739	-1.48812	-2.23775
[truncated: 603 more rows]
