# Supplementary material for: A Second-Generation Device for Automated Training and Quantitative Behavior Analyses of Molecularly-Tractable Model Organisms
Source: PLoS One. 2010 Dec 17;5(12):e14370. doi: 10.1371/journal.pone.0014370 (PMC3003703; doi:10.1371/journal.pone.0014370)
Supplement: Figure S2 — Compressed.ZIP archive of the code necessary to perform shock homogeneity analysis on electrode configurations. The analysis objective is to determine the j-field (current density and its uniformity) of electric shock in water for a given electrode and shock configuration. This is done by the software QuickField 5.7 and a custom Matlab script. The assumptions were: a simple (resistive) impedance model, a homogeneous vertical field is assumed (since the electrodes extend down the entire vertical length of the petri dish), and a fixed voltage (+/- 20V) excitation applied across the electrodes. (0.10 MB ZIP) [file pone.0014370.s002.zip › Supplement 2 - ZIP me/FEA for ZeroElectrodes/FEA Results, ZeroElectrodes.txt]

 
Analyzing Data for: WithZeroElectrodes.mat
=========================
Results for average field magnitude...
Bin  Bin_db  %    Cum%
=========================
0.10 -20.00 00.5 000.7
0.20 -13.98 00.2 000.9
0.30 -10.46 00.0 000.9
0.40 -07.96 00.6 001.7
0.50 -06.02 00.0 001.7
0.60 -04.44 00.2 002.0
0.70 -03.10 23.4 032.8
0.80 -01.94 00.3 033.2
0.90 -00.92 03.0 037.2
1.00 +00.00 05.7 044.7
1.10 +00.83 50.0 110.8
1.20 +01.58 09.8 123.7
1.30 +02.28 04.6 129.7
1.40 +02.92 01.4 131.5
1.50 +03.52 00.4 132.1
1.60 +04.08 00.0 132.1
1.70 +04.61 00.0 132.1
1.80 +05.11 00.0 132.1
1.90 +05.58 00.0 132.1
2.00 +06.02 00.0 132.1
2.10 +06.44 00.0 132.1
2.20 +06.85 00.0 132.1
 
The total area greater than +/- 6dB =  1.3 %
The total area within than +/- 3.1dB = 98.1 %
 
Results for one rotation field magnitude...
Bin  Bin_db  %    Cum%
=========================
0.10 -20.00 00.6 000.6
0.20 -13.98 00.5 001.1
0.30 -10.46 01.1 002.3
0.40 -07.96 01.5 003.8
0.50 -06.02 01.8 005.6
0.60 -04.44 02.7 008.3
0.70 -03.10 03.6 011.9
0.80 -01.94 06.3 018.2
0.90 -00.92 14.0 032.2
1.00 +00.00 36.8 069.0
1.10 +00.83 11.0 079.9
1.20 +01.58 06.4 086.3
1.30 +02.28 04.2 090.5
1.40 +02.92 03.3 093.8
1.50 +03.52 02.4 096.2
1.60 +04.08 01.7 097.9
1.70 +04.61 00.9 098.9
1.80 +05.11 00.7 099.6
1.90 +05.58 00.3 099.9
2.00 +06.02 00.1 099.9
2.10 +06.44 00.1 100.0
2.20 +06.85 00.0 100.0
 
The total area greater than +/- 6dB =  5.7 %
The total area within than +/- 3.1dB = 85.5 %
