# Supplementary material for: A Second-Generation Device for Automated Training and Quantitative Behavior Analyses of Molecularly-Tractable Model Organisms
Source: PLoS One. 2010 Dec 17;5(12):e14370. doi: 10.1371/journal.pone.0014370 (PMC3003703; doi:10.1371/journal.pone.0014370)
Supplement: Figure S2 — Compressed.ZIP archive of the code necessary to perform shock homogeneity analysis on electrode configurations. The analysis objective is to determine the j-field (current density and its uniformity) of electric shock in water for a given electrode and shock configuration. This is done by the software QuickField 5.7 and a custom Matlab script. The assumptions were: a simple (resistive) impedance model, a homogeneous vertical field is assumed (since the electrodes extend down the entire vertical length of the petri dish), and a fixed voltage (+/- 20V) excitation applied across the electrodes. (0.10 MB ZIP) [file pone.0014370.s002.zip › Supplement 2 - ZIP me/FEA for ZeroElectrodes/LevinDishFEA, ZeroElectrodes.txt]

51	51	5
Coordinate_x_(mm)	Coordinate_y_(mm)	Current Density_j_(A/m2)	Current Density_jx_(A/m2)	Current Density_jy_(A/m2)
-25.000000	-25.000000	0.00000000	0.00000000	0.00000000
-24.000000	-25.000000	0.00000000	0.00000000	0.00000000
-23.000000	-25.000000	0.00000000	0.00000000	0.00000000
-22.000000	-25.000000	0.00000000	0.00000000	0.00000000
-21.000000	-25.000000	0.00000000	0.00000000	0.00000000
-20.000000	-25.000000	0.00000000	0.00000000	0.00000000
-19.000000	-25.000000	0.00000000	0.00000000	0.00000000
-18.000000	-25.000000	0.00000000	0.00000000	0.00000000
-17.000000	-25.000000	0.00000000	0.00000000	0.00000000
-16.000000	-25.000000	0.00000000	0.00000000	0.00000000
-15.000000	-25.000000	0.00000000	0.00000000	0.00000000
-14.000000	-25.000000	0.00000000	0.00000000	0.00000000
-13.000000	-25.000000	0.00000000	0.00000000	0.00000000
-12.000000	-25.000000	0.00000000	0.00000000	0.00000000
-11.000000	-25.000000	0.00000000	0.00000000	0.00000000
-10.000000	-25.000000	0.00000000	0.00000000	0.00000000
-9.0000000	-25.000000	0.00000000	0.00000000	0.00000000
-8.0000000	-25.000000	0.00000000	0.00000000	0.00000000
-7.0000000	-25.000000	0.00000000	0.00000000	0.00000000
-6.0000000	-25.000000	0.00000000	0.00000000	0.00000000
-5.0000000	-25.000000	0.00000000	0.00000000	0.00000000
-4.0000000	-25.000000	0.00000000	0.00000000	0.00000000
-3.0000000	-25.000000	0.00000000	0.00000000	0.00000000
-2.0000000	-25.000000	0.00000000	0.00000000	0.00000000
-1.0000000	-25.000000	0.00000000	0.00000000	0.00000000
0.00000000	-25.000000	0.00000000	0.00000000	0.00000000
1.0000000	-25.000000	0.00000000	0.00000000	0.00000000
2.0000000	-25.000000	0.00000000	0.00000000	0.00000000
3.0000000	-25.000000	0.00000000	0.00000000	0.00000000
4.0000000	-25.000000	0.00000000	0.00000000	0.00000000
5.0000000	-25.000000	0.00000000	0.00000000	0.00000000
6.0000000	-25.000000	0.00000000	0.00000000	0.00000000
7.0000000	-25.000000	0.00000000	0.00000000	0.00000000
8.0000000	-25.000000	0.00000000	0.00000000	0.00000000
9.0000000	-25.000000	0.00000000	0.00000000	0.00000000
10.000000	-25.000000	0.00000000	0.00000000	0.00000000
11.000000	-25.000000	0.00000000	0.00000000	0.00000000
12.000000	-25.000000	0.00000000	0.00000000	0.00000000
13.000000	-25.000000	0.00000000	0.00000000	0.00000000
14.000000	-25.000000	0.00000000	0.00000000	0.00000000
15.000000	-25.000000	0.00000000	0.00000000	0.00000000
16.000000	-25.000000	0.00000000	0.00000000	0.00000000
17.000000	-25.000000	0.00000000	0.00000000	0.00000000
18.000000	-25.000000	0.00000000	0.00000000	0.00000000
19.000000	-25.000000	0.00000000	0.00000000	0.00000000
20.000000	-25.000000	0.00000000	0.00000000	0.00000000
21.000000	-25.000000	0.00000000	0.00000000	0.00000000
22.000000	-25.000000	0.00000000	0.00000000	0.00000000
23.000000	-25.000000	0.00000000	0.00000000	0.00000000
24.000000	-25.000000	0.00000000	0.00000000	0.00000000
25.000000	-25.000000	0.00000000	0.00000000	0.00000000
-25.000000	-24.000000	0.00000000	0.00000000	0.00000000
-24.000000	-24.000000	0.00000000	0.00000000	0.00000000
-23.000000	-24.000000	0.00000000	0.00000000	0.00000000
-22.000000	-24.000000	0.00000000	0.00000000	0.00000000
-21.000000	-24.000000	0.00000000	0.00000000	0.00000000
-20.000000	-24.000000	0.00000000	0.00000000	0.00000000
-19.000000	-24.000000	0.00000000	0.00000000	0.00000000
-18.000000	-24.000000	0.00000000	0.00000000	0.00000000
-17.000000	-24.000000	0.00000000	0.00000000	0.00000000
-16.000000	-24.000000	0.00000000	0.00000000	0.00000000
-15.000000	-24.000000	0.00000000	0.00000000	0.00000000
-14.000000	-24.000000	0.00000000	0.00000000	0.00000000
-13.000000	-24.000000	0.00000000	0.00000000	0.00000000
-12.000000	-24.000000	0.00000000	0.00000000	0.00000000
-11.000000	-24.000000	0.00000000	0.00000000	0.00000000
-10.000000	-24.000000	0.00000000	0.00000000	0.00000000
-9.0000000	-24.000000	0.00000000	0.00000000	0.00000000
-8.0000000	-24.000000	0.00000000	0.00000000	0.00000000
-7.0000000	-24.000000	0.00000000	0.00000000	0.00000000
-6.0000000	-24.000000	6.3693309	-6.2768478	1.0814607
-5.0000000	-24.000000	5.5410523	-5.5400968	0.10290512
-4.0000000	-24.000000	4.8362389	-4.7754230	-0.76455432
-3.0000000	-24.000000	3.6222570	-3.6171217	-0.19281307
-2.0000000	-24.000000	2.4981503	-2.4606333	-0.43132210
-1.0000000	-24.000000	1.4661062	-1.3041447	-0.66983116
0.00000000	-24.000000	0.88249815	-0.27277774	-0.83928257
1.0000000	-24.000000	1.0581776	0.69715351	-0.79606330
2.0000000	-24.000000	1.8860056	1.7961525	-0.57519853
3.0000000	-24.000000	2.9167542	2.8951516	-0.35433379
4.0000000	-24.000000	4.0768094	4.0201898	-0.67708981
5.0000000	-24.000000	4.9684439	4.9669938	0.12001981
6.0000000	-24.000000	5.9907222	5.8957734	1.0623587
7.0000000	-24.000000	0.00000000	0.00000000	0.00000000
8.0000000	-24.000000	0.00000000	0.00000000	0.00000000
9.0000000	-24.000000	0.00000000	0.00000000	0.00000000
10.000000	-24.000000	0.00000000	0.00000000	0.00000000
11.000000	-24.000000	0.00000000	0.00000000	0.00000000
12.000000	-24.000000	0.00000000	0.00000000	0.00000000
13.000000	-24.000000	0.00000000	0.00000000	0.00000000
14.000000	-24.000000	0.00000000	0.00000000	0.00000000
15.000000	-24.000000	0.00000000	0.00000000	0.00000000
16.000000	-24.000000	0.00000000	0.00000000	0.00000000
17.000000	-24.000000	0.00000000	0.00000000	0.00000000
18.000000	-24.000000	0.00000000	0.00000000	0.00000000
19.000000	-24.000000	0.00000000	0.00000000	0.00000000
20.000000	-24.000000	0.00000000	0.00000000	0.00000000
21.000000	-24.000000	0.00000000	0.00000000	0.00000000
22.000000	-24.000000	0.00000000	0.00000000	0.00000000
23.000000	-24.000000	0.00000000	0.00000000	0.00000000
24.000000	-24.000000	0.00000000	0.00000000	0.00000000
25.000000	-24.000000	0.00000000	0.00000000	0.00000000
-25.000000	-23.000000	0.00000000	0.00000000	0.00000000
-24.000000	-23.000000	0.00000000	0.00000000	0.00000000
-23.000000	-23.000000	0.00000000	0.00000000	0.00000000
-22.000000	-23.000000	0.00000000	0.00000000	0.00000000
-21.000000	-23.000000	0.00000000	0.00000000	0.00000000
-20.000000	-23.000000	0.00000000	0.00000000	0.00000000
-19.000000	-23.000000	0.00000000	0.00000000	0.00000000
-18.000000	-23.000000	0.00000000	0.00000000	0.00000000
-17.000000	-23.000000	0.00000000	0.00000000	0.00000000
-16.000000	-23.000000	0.00000000	0.00000000	0.00000000
-15.000000	-23.000000	0.00000000	0.00000000	0.00000000
-14.000000	-23.000000	0.00000000	0.00000000	0.00000000
-13.000000	-23.000000	0.00000000	0.00000000	0.00000000
-12.000000	-23.000000	0.00000000	0.00000000	0.00000000
-11.000000	-23.000000	0.00000000	0.00000000	0.00000000
-10.000000	-23.000000	0.00000000	0.00000000	0.00000000
-9.0000000	-23.000000	5.0365529	-4.1233702	-2.8921762
-8.0000000	-23.000000	9.2143955	-6.5963144	-6.4337955
-7.0000000	-23.000000	7.5129194	-6.6586266	-3.4794617
-6.0000000	-23.000000	6.6931586	-6.5225506	-1.5015686
-5.0000000	-23.000000	6.2949572	-5.7857990	-2.4801242
-4.0000000	-23.000000	5.2211442	-4.7335095	-2.2032328
-3.0000000	-23.000000	3.8781838	-3.5749221	-1.5034101
-2.0000000	-23.000000	2.7639039	-2.4175336	-1.3396623
-1.0000000	-23.000000	2.0201137	-1.2610451	-1.5781714
0.00000000	-23.000000	1.7156526	-0.35479975	-1.6785651
1.0000000	-23.000000	1.8387214	0.52242649	-1.7629427
2.0000000	-23.000000	2.2466176	1.5850626	-1.5921266
3.0000000	-23.000000	3.0140581	2.6840618	-1.3712618
4.0000000	-23.000000	4.2154007	3.8139546	-1.7953703
5.0000000	-23.000000	5.4058661	4.9159527	-2.2487323
6.0000000	-23.000000	5.9889526	5.8447318	-1.3063935
7.0000000	-23.000000	6.7706275	6.4690037	-1.9983462
8.0000000	-23.000000	8.5454016	6.5782580	-5.4543939
9.0000000	-23.000000	8.4004517	5.6741838	-6.1944513
10.000000	-23.000000	0.00000000	0.00000000	0.00000000
11.000000	-23.000000	0.00000000	0.00000000	0.00000000
12.000000	-23.000000	0.00000000	0.00000000	0.00000000
13.000000	-23.000000	0.00000000	0.00000000	0.00000000
14.000000	-23.000000	0.00000000	0.00000000	0.00000000
15.000000	-23.000000	0.00000000	0.00000000	0.00000000
16.000000	-23.000000	0.00000000	0.00000000	0.00000000
17.000000	-23.000000	0.00000000	0.00000000	0.00000000
18.000000	-23.000000	0.00000000	0.00000000	0.00000000
19.000000	-23.000000	0.00000000	0.00000000	0.00000000
20.000000	-23.000000	0.00000000	0.00000000	0.00000000
21.000000	-23.000000	0.00000000	0.00000000	0.00000000
22.000000	-23.000000	0.00000000	0.00000000	0.00000000
23.000000	-23.000000	0.00000000	0.00000000	0.00000000
24.000000	-23.000000	0.00000000	0.00000000	0.00000000
25.000000	-23.000000	0.00000000	0.00000000	0.00000000
-25.000000	-22.000000	0.00000000	0.00000000	0.00000000
-24.000000	-22.000000	0.00000000	0.00000000	0.00000000
-23.000000	-22.000000	0.00000000	0.00000000	0.00000000
-22.000000	-22.000000	0.00000000	0.00000000	0.00000000
-21.000000	-22.000000	0.00000000	0.00000000	0.00000000
-20.000000	-22.000000	0.00000000	0.00000000	0.00000000
-19.000000	-22.000000	0.00000000	0.00000000	0.00000000
-18.000000	-22.000000	0.00000000	0.00000000	0.00000000
-17.000000	-22.000000	0.00000000	0.00000000	0.00000000
-16.000000	-22.000000	0.00000000	0.00000000	0.00000000
-15.000000	-22.000000	0.00000000	0.00000000	0.00000000
-14.000000	-22.000000	0.00000000	0.00000000	0.00000000
-13.000000	-22.000000	0.00000000	0.00000000	0.00000000
-12.000000	-22.000000	0.00000000	0.00000000	0.00000000
-11.000000	-22.000000	0.90706611	-0.58074844	-0.69677842
-10.000000	-22.000000	10.531936	-5.5959978	-8.9222460
-9.0000000	-22.000000	10.001490	-5.7806792	-8.1617117
-8.0000000	-22.000000	9.4537191	-5.9592443	-7.3389521
-7.0000000	-22.000000	8.7746429	-6.1157889	-6.2921762
-6.0000000	-22.000000	8.1765757	-6.2723331	-5.2454009
-5.0000000	-22.000000	7.2852798	-5.8501835	-4.3417339
-4.0000000	-22.000000	5.9392414	-4.6915960	-3.6419113
-3.0000000	-22.000000	4.5976119	-3.5330086	-2.9420886
-2.0000000	-22.000000	3.2697787	-2.3744340	-2.2480025
-1.0000000	-22.000000	2.7655919	-1.3140479	-2.4334700
0.00000000	-22.000000	2.5554590	-0.43682182	-2.5178478
1.0000000	-22.000000	2.6392295	0.44040442	-2.6022253
2.0000000	-22.000000	2.9487231	1.3739729	-2.6090548
3.0000000	-22.000000	3.4378834	2.4729719	-2.3881900
4.0000000	-22.000000	4.6373487	3.6077197	-2.9136508
5.0000000	-22.000000	6.0585780	4.7574272	-3.7514338
6.0000000	-22.000000	6.8610172	5.7936912	-3.6751459
7.0000000	-22.000000	8.6901569	6.0735931	-6.2153268
8.0000000	-22.000000	9.6575241	6.0535016	-7.5248179
9.0000000	-22.000000	10.466090	6.0420380	-8.5459242
10.000000	-22.000000	10.910327	6.0848155	-9.0559511
11.000000	-22.000000	2.5070522	1.6465316	-1.8905673
12.000000	-22.000000	0.00000000	0.00000000	0.00000000
13.000000	-22.000000	0.00000000	0.00000000	0.00000000
14.000000	-22.000000	0.00000000	0.00000000	0.00000000
15.000000	-22.000000	0.00000000	0.00000000	0.00000000
16.000000	-22.000000	0.00000000	0.00000000	0.00000000
17.000000	-22.000000	0.00000000	0.00000000	0.00000000
18.000000	-22.000000	0.00000000	0.00000000	0.00000000
19.000000	-22.000000	0.00000000	0.00000000	0.00000000
20.000000	-22.000000	0.00000000	0.00000000	0.00000000
21.000000	-22.000000	0.00000000	0.00000000	0.00000000
22.000000	-22.000000	0.00000000	0.00000000	0.00000000
23.000000	-22.000000	0.00000000	0.00000000	0.00000000
24.000000	-22.000000	0.00000000	0.00000000	0.00000000
25.000000	-22.000000	0.00000000	0.00000000	0.00000000
-25.000000	-21.000000	0.00000000	0.00000000	0.00000000
-24.000000	-21.000000	0.00000000	0.00000000	0.00000000
-23.000000	-21.000000	0.00000000	0.00000000	0.00000000
-22.000000	-21.000000	0.00000000	0.00000000	0.00000000
-21.000000	-21.000000	0.00000000	0.00000000	0.00000000
-20.000000	-21.000000	0.00000000	0.00000000	0.00000000
-19.000000	-21.000000	0.00000000	0.00000000	0.00000000
-18.000000	-21.000000	0.00000000	0.00000000	0.00000000
-17.000000	-21.000000	0.00000000	0.00000000	0.00000000
-16.000000	-21.000000	0.00000000	0.00000000	0.00000000
-15.000000	-21.000000	0.00000000	0.00000000	0.00000000
-14.000000	-21.000000	0.00000000	0.00000000	0.00000000
-13.000000	-21.000000	0.37253794	-0.17354573	-0.32964587
-12.000000	-21.000000	1.1095136	-0.44523382	-1.0162615
-11.000000	-21.000000	11.164391	-4.9085050	-10.027472
-10.000000	-21.000000	10.664346	-4.9405704	-9.4508753
-9.0000000	-21.000000	10.089114	-5.1252518	-8.6903410
-8.0000000	-21.000000	9.4839764	-5.3033276	-7.8626032
-7.0000000	-21.000000	8.7330236	-5.4598722	-6.8158274
-6.0000000	-21.000000	7.9818125	-5.3457370	-5.9272614
-5.0000000	-21.000000	7.2219725	-5.0946293	-5.1187534
-4.0000000	-21.000000	6.1239367	-4.1281257	-4.5234036
-3.0000000	-21.000000	5.0137568	-3.0878940	-3.9500213
-2.0000000	-21.000000	3.9490013	-2.0476618	-3.3766394
-1.0000000	-21.000000	3.5382762	-1.3625736	-3.2653930
0.00000000	-21.000000	3.3969872	-0.51884389	-3.3571303
1.0000000	-21.000000	3.4601176	0.35838237	-3.4415078
2.0000000	-21.000000	3.7361205	1.2356087	-3.5258853
3.0000000	-21.000000	4.0879016	2.2618821	-3.4051180
4.0000000	-21.000000	5.2750893	3.4014845	-4.0319314
5.0000000	-21.000000	6.6653938	4.5511928	-4.8697147
6.0000000	-21.000000	7.7091742	5.3721724	-5.5291166
7.0000000	-21.000000	8.5534983	5.4469528	-6.5949254
8.0000000	-21.000000	9.4748869	5.4189019	-7.7723217
9.0000000	-21.000000	10.304864	5.4098597	-8.7706118
10.000000	-21.000000	10.763898	5.4526372	-9.2806387
11.000000	-21.000000	11.227498	5.4954147	-9.7906656
12.000000	-21.000000	11.695120	5.5381932	-10.300692
13.000000	-21.000000	1.1244872	-0.15775411	-1.1133665
14.000000	-21.000000	0.00000000	0.00000000	0.00000000
15.000000	-21.000000	0.00000000	0.00000000	0.00000000
16.000000	-21.000000	0.00000000	0.00000000	0.00000000
17.000000	-21.000000	0.00000000	0.00000000	0.00000000
18.000000	-21.000000	0.00000000	0.00000000	0.00000000
19.000000	-21.000000	0.00000000	0.00000000	0.00000000
20.000000	-21.000000	0.00000000	0.00000000	0.00000000
21.000000	-21.000000	0.00000000	0.00000000	0.00000000
22.000000	-21.000000	0.00000000	0.00000000	0.00000000
23.000000	-21.000000	0.00000000	0.00000000	0.00000000
24.000000	-21.000000	0.00000000	0.00000000	0.00000000
25.000000	-21.000000	0.00000000	0.00000000	0.00000000
-25.000000	-20.000000	0.00000000	0.00000000	0.00000000
-24.000000	-20.000000	0.00000000	0.00000000	0.00000000
-23.000000	-20.000000	0.00000000	0.00000000	0.00000000
-22.000000	-20.000000	0.00000000	0.00000000	0.00000000
-21.000000	-20.000000	0.00000000	0.00000000	0.00000000
-20.000000	-20.000000	0.00000000	0.00000000	0.00000000
-19.000000	-20.000000	0.00000000	0.00000000	0.00000000
-18.000000	-20.000000	0.00000000	0.00000000	0.00000000
-17.000000	-20.000000	0.00000000	0.00000000	0.00000000
-16.000000	-20.000000	0.00000000	0.00000000	0.00000000
-15.000000	-20.000000	0.00000000	0.00000000	0.00000000
-14.000000	-20.000000	0.44374365	0.39855915	-0.19508724
-13.000000	-20.000000	12.603317	-5.4215918	-11.377607
-12.000000	-20.000000	11.881303	-4.9386878	-10.806235
-11.000000	-20.000000	11.162724	-4.4557838	-10.234862
-10.000000	-20.000000	10.669477	-4.4643736	-9.6905680
-9.0000000	-20.000000	10.201332	-4.5135331	-9.1485081
-8.0000000	-20.000000	9.5878925	-4.6474109	-8.3862543
-7.0000000	-20.000000	8.7606630	-4.4358010	-7.5546603
-6.0000000	-20.000000	7.9386544	-4.1846933	-6.7461529
-5.0000000	-20.000000	7.1224098	-3.9335856	-5.9376450
-4.0000000	-20.000000	6.2206335	-3.3885183	-5.2167253
-3.0000000	-20.000000	5.2210159	-2.3650589	-4.6546216
-2.0000000	-20.000000	4.7154455	-1.7607569	-4.3743758
-1.0000000	-20.000000	4.2543254	-1.1564548	-4.0941296
0.00000000	-20.000000	4.1695299	-0.39372265	-4.1508989
1.0000000	-20.000000	4.2734632	0.39149177	-4.2554932
2.0000000	-20.000000	4.5160828	1.1767062	-4.3600879
3.0000000	-20.000000	4.8744478	2.0507925	-4.4220462
4.0000000	-20.000000	5.8546629	3.0241466	-5.0131440
5.0000000	-20.000000	6.6934738	3.7722847	-5.5292368
6.0000000	-20.000000	7.5516844	4.4150562	-6.1265988
7.0000000	-20.000000	8.4420671	4.5865517	-7.0874572
8.0000000	-20.000000	9.3495665	4.7580466	-8.0483160
9.0000000	-20.000000	10.185364	4.7776809	-8.9952993
10.000000	-20.000000	10.680229	4.8222733	-9.5295839
11.000000	-20.000000	11.214083	4.8696852	-10.101575
12.000000	-20.000000	11.751718	4.9170976	-10.673566
13.000000	-20.000000	11.454790	3.0800955	-11.032916
14.000000	-20.000000	11.354258	0.70957142	-11.332064
15.000000	-20.000000	0.00000000	0.00000000	0.00000000
16.000000	-20.000000	0.00000000	0.00000000	0.00000000
17.000000	-20.000000	0.00000000	0.00000000	0.00000000
18.000000	-20.000000	0.00000000	0.00000000	0.00000000
19.000000	-20.000000	0.00000000	0.00000000	0.00000000
20.000000	-20.000000	0.00000000	0.00000000	0.00000000
21.000000	-20.000000	0.00000000	0.00000000	0.00000000
22.000000	-20.000000	0.00000000	0.00000000	0.00000000
23.000000	-20.000000	0.00000000	0.00000000	0.00000000
24.000000	-20.000000	0.00000000	0.00000000	0.00000000
25.000000	-20.000000	0.00000000	0.00000000	0.00000000
-25.000000	-19.000000	0.00000000	0.00000000	0.00000000
-24.000000	-19.000000	0.00000000	0.00000000	0.00000000
-23.000000	-19.000000	0.00000000	0.00000000	0.00000000
-22.000000	-19.000000	0.00000000	0.00000000	0.00000000
-21.000000	-19.000000	0.00000000	0.00000000	0.00000000
-20.000000	-19.000000	0.00000000	0.00000000	0.00000000
-19.000000	-19.000000	0.00000000	0.00000000	0.00000000
-18.000000	-19.000000	0.00000000	0.00000000	0.00000000
-17.000000	-19.000000	0.00000000	0.00000000	0.00000000
-16.000000	-19.000000	4.7875123	2.0723381	-4.3157492
-15.000000	-19.000000	11.859543	-4.2500510	-11.071848
-14.000000	-19.000000	12.704303	-4.5397906	-11.865479
-13.000000	-19.000000	12.555080	-4.5890713	-11.686337
-12.000000	-19.000000	11.892176	-4.4859662	-11.013626
-11.000000	-19.000000	11.183254	-4.0030622	-10.442254
-10.000000	-19.000000	10.678608	-4.0083270	-9.8977766
-9.0000000	-19.000000	10.130258	-4.0086207	-9.3033905
-8.0000000	-19.000000	9.5382051	-3.9469106	-8.6832743
-7.0000000	-19.000000	8.8503914	-3.7112875	-8.0346603
-6.0000000	-19.000000	8.0403595	-3.3577392	-7.3056803
-5.0000000	-19.000000	7.2303634	-3.0041909	-6.5767007
-4.0000000	-19.000000	6.4418774	-2.6479962	-5.8724694
-3.0000000	-19.000000	6.0232749	-2.0791719	-5.6530423
-2.0000000	-19.000000	5.5715513	-1.4748698	-5.3727965
-1.0000000	-19.000000	5.1664257	-0.87056774	-5.0925503
0.00000000	-19.000000	4.9362836	-0.21008602	-4.9318109
1.0000000	-19.000000	5.0691371	0.57512838	-5.0364051
2.0000000	-19.000000	5.2912169	1.3145585	-5.1253204
3.0000000	-19.000000	5.4555120	1.8264914	-5.1406751
4.0000000	-19.000000	6.0236697	2.2362630	-5.5931854
5.0000000	-19.000000	6.7282929	2.8665047	-6.0871239
6.0000000	-19.000000	7.5611253	3.4579406	-6.7240810
7.0000000	-19.000000	8.4988880	3.6294355	-7.6849394
8.0000000	-19.000000	9.3005199	3.8857319	-8.4498968
9.0000000	-19.000000	10.062195	4.1122561	-9.1835241
10.000000	-19.000000	10.774447	4.2025681	-9.9210453
11.000000	-19.000000	11.321048	4.2499804	-10.493035
12.000000	-19.000000	11.870231	4.2973928	-11.065025
13.000000	-19.000000	11.626197	2.2685335	-11.402728
14.000000	-19.000000	11.702319	-0.10199067	-11.701875
15.000000	-19.000000	12.253076	-2.4725146	-12.001022
16.000000	-19.000000	11.529979	-6.0887194	-9.7912159
17.000000	-19.000000	0.00000000	0.00000000	0.00000000
18.000000	-19.000000	0.00000000	0.00000000	0.00000000
19.000000	-19.000000	0.00000000	0.00000000	0.00000000
20.000000	-19.000000	0.00000000	0.00000000	0.00000000
21.000000	-19.000000	0.00000000	0.00000000	0.00000000
22.000000	-19.000000	0.00000000	0.00000000	0.00000000
23.000000	-19.000000	0.00000000	0.00000000	0.00000000
24.000000	-19.000000	0.00000000	0.00000000	0.00000000
25.000000	-19.000000	0.00000000	0.00000000	0.00000000
-25.000000	-18.000000	0.00000000	0.00000000	0.00000000
-24.000000	-18.000000	0.00000000	0.00000000	0.00000000
-23.000000	-18.000000	0.00000000	0.00000000	0.00000000
-22.000000	-18.000000	0.00000000	0.00000000	0.00000000
-21.000000	-18.000000	0.00000000	0.00000000	0.00000000
-20.000000	-18.000000	0.00000000	0.00000000	0.00000000
-19.000000	-18.000000	0.00000000	0.00000000	0.00000000
-18.000000	-18.000000	0.00000000	0.00000000	0.00000000
-17.000000	-18.000000	10.869099	0.23630737	-10.866529
-16.000000	-18.000000	11.319290	-2.5804422	-11.021236
-15.000000	-18.000000	11.868116	-3.1837969	-11.433093
-14.000000	-18.000000	12.710556	-3.4735370	-12.226724
-13.000000	-18.000000	12.561579	-3.5251017	-12.056821
-12.000000	-18.000000	11.888264	-3.4504976	-11.376506
-11.000000	-18.000000	11.171933	-3.4394596	-10.629309
-10.000000	-18.000000	10.549128	-3.4313316	-9.9754725
-9.0000000	-18.000000	9.9311953	-3.3887312	-9.3351564
-8.0000000	-18.000000	9.3292828	-3.3257885	-8.7163439
-7.0000000	-18.000000	8.7611103	-3.2122979	-8.1509628
-6.0000000	-18.000000	8.0827827	-2.9881313	-7.5101566
-5.0000000	-18.000000	7.2900138	-2.6327846	-6.7979956
-4.0000000	-18.000000	6.8041363	-2.2412300	-6.4244189
-3.0000000	-18.000000	6.3923922	-1.7709345	-6.1421876
-2.0000000	-18.000000	6.1214223	-1.1730413	-6.0079765
-1.0000000	-18.000000	5.9018574	-0.57514828	-5.8737659
0.00000000	-18.000000	5.7396002	0.022744719	-5.7395549
1.0000000	-18.000000	5.7551508	0.51089627	-5.7324295
2.0000000	-18.000000	5.8342819	1.0237705	-5.7437568
3.0000000	-18.000000	6.0081491	1.5233876	-5.8118110
4.0000000	-18.000000	6.5558238	1.9331592	-6.2643213
5.0000000	-18.000000	7.1137290	2.3429308	-6.7168307
6.0000000	-18.000000	7.5607004	2.6137919	-7.0945249
7.0000000	-18.000000	8.2969036	2.8911593	-7.7768760
8.0000000	-18.000000	9.0486908	3.1774917	-8.4724464
9.0000000	-18.000000	9.8167715	3.3979437	-9.2099390
10.000000	-18.000000	10.614496	3.5066724	-10.018521
11.000000	-18.000000	11.414785	3.6154013	-10.827105
12.000000	-18.000000	12.032310	3.6776876	-11.456487
13.000000	-18.000000	11.862354	1.4569713	-11.772539
14.000000	-18.000000	12.060341	-0.58230442	-12.046275
15.000000	-18.000000	12.558253	-2.4864445	-12.309644
16.000000	-18.000000	13.115907	-4.4614658	-12.333788
17.000000	-18.000000	13.499636	-6.7049994	-11.716789
18.000000	-18.000000	0.00000000	0.00000000	0.00000000
19.000000	-18.000000	0.00000000	0.00000000	0.00000000
20.000000	-18.000000	0.00000000	0.00000000	0.00000000
21.000000	-18.000000	0.00000000	0.00000000	0.00000000
22.000000	-18.000000	0.00000000	0.00000000	0.00000000
23.000000	-18.000000	0.00000000	0.00000000	0.00000000
24.000000	-18.000000	0.00000000	0.00000000	0.00000000
25.000000	-18.000000	0.00000000	0.00000000	0.00000000
-25.000000	-17.000000	0.00000000	0.00000000	0.00000000
-24.000000	-17.000000	0.00000000	0.00000000	0.00000000
-23.000000	-17.000000	0.00000000	0.00000000	0.00000000
-22.000000	-17.000000	0.00000000	0.00000000	0.00000000
-21.000000	-17.000000	0.00000000	0.00000000	0.00000000
-20.000000	-17.000000	0.00000000	0.00000000	0.00000000
-19.000000	-17.000000	0.00000000	0.00000000	0.00000000
-18.000000	-17.000000	13.685483	6.3266721	-12.135306
-17.000000	-17.000000	12.913524	2.7741661	-12.612021
-16.000000	-17.000000	12.877642	-0.28861877	-12.874407
-15.000000	-17.000000	12.491735	-1.6326773	-12.384580
-14.000000	-17.000000	12.816081	-2.4072831	-12.587967
-13.000000	-17.000000	12.668666	-2.4611318	-12.427305
-12.000000	-17.000000	11.848962	-2.5544155	-11.570344
-11.000000	-17.000000	10.944819	-2.7652049	-10.589746
-10.000000	-17.000000	10.327268	-2.7911725	-9.9429274
-9.0000000	-17.000000	9.7675848	-2.7688417	-9.3669224
-8.0000000	-17.000000	9.1579170	-2.7046664	-8.7494125
-7.0000000	-17.000000	8.5844374	-2.5911758	-8.1840315
-6.0000000	-17.000000	8.0586596	-2.5094390	-7.6579838
-5.0000000	-17.000000	7.6465635	-2.2226169	-7.3164134
-4.0000000	-17.000000	7.2135277	-1.8344641	-6.9763689
-3.0000000	-17.000000	6.7586131	-1.4429095	-6.6027923
-2.0000000	-17.000000	6.5055704	-0.86265332	-6.4481220
-1.0000000	-17.000000	6.2936277	-0.39673916	-6.2811103
0.00000000	-17.000000	6.0966043	-0.0012139680	-6.0966043
1.0000000	-17.000000	6.2121129	0.38589939	-6.2001152
2.0000000	-17.000000	6.3733697	0.77234763	-6.3263988
3.0000000	-17.000000	6.5967937	1.2202840	-6.4829464
4.0000000	-17.000000	6.9789901	1.5909333	-6.7952361
5.0000000	-17.000000	7.3477321	1.9547268	-7.0829520
6.0000000	-17.000000	7.7855773	2.1530032	-7.4819646
7.0000000	-17.000000	8.2525682	2.2736309	-7.9331889
8.0000000	-17.000000	8.8465910	2.4692512	-8.4949970
9.0000000	-17.000000	9.6183195	2.6836312	-9.2363520
10.000000	-17.000000	10.425834	2.7923601	-10.044935
11.000000	-17.000000	11.182443	2.8872364	-10.803282
12.000000	-17.000000	11.863780	2.9384553	-11.494119
13.000000	-17.000000	12.179468	1.6810104	-12.062903
14.000000	-17.000000	12.328292	-0.22312972	-12.326273
15.000000	-17.000000	12.768098	-2.1272697	-12.589641
16.000000	-17.000000	13.168228	-4.1354046	-12.502027
17.000000	-17.000000	13.633882	-6.2283807	-12.128067
18.000000	-17.000000	14.401529	-8.3213568	-11.754108
19.000000	-17.000000	0.00000000	0.00000000	0.00000000
20.000000	-17.000000	0.00000000	0.00000000	0.00000000
21.000000	-17.000000	0.00000000	0.00000000	0.00000000
22.000000	-17.000000	0.00000000	0.00000000	0.00000000
23.000000	-17.000000	0.00000000	0.00000000	0.00000000
24.000000	-17.000000	0.00000000	0.00000000	0.00000000
25.000000	-17.000000	0.00000000	0.00000000	0.00000000
-25.000000	-16.000000	0.00000000	0.00000000	0.00000000
-24.000000	-16.000000	0.00000000	0.00000000	0.00000000
-23.000000	-16.000000	0.00000000	0.00000000	0.00000000
-22.000000	-16.000000	0.00000000	0.00000000	0.00000000
-21.000000	-16.000000	0.00000000	0.00000000	0.00000000
-20.000000	-16.000000	0.00000000	0.00000000	0.00000000
-19.000000	-16.000000	16.081345	10.309004	-12.342369
-18.000000	-16.000000	15.919087	8.5356312	-13.437275
-17.000000	-16.000000	15.308684	5.3120251	-14.357513
-16.000000	-16.000000	14.863189	2.0032043	-14.727578
-15.000000	-16.000000	14.253000	0.65914595	-14.237751
-14.000000	-16.000000	13.340733	-1.0155795	-13.302020
-13.000000	-16.000000	12.602374	-1.6742271	-12.490668
-12.000000	-16.000000	11.683060	-1.8801613	-11.530780
-11.000000	-16.000000	10.755389	-2.0909510	-10.550181
-10.000000	-16.000000	10.095491	-2.1372366	-9.8666697
-9.0000000	-16.000000	9.5515795	-2.1507292	-9.3062897
-8.0000000	-16.000000	9.0866203	-2.1816931	-8.8208208
-7.0000000	-16.000000	8.6395454	-2.1015937	-8.3800383
-6.0000000	-16.000000	8.1373615	-2.0390394	-7.8777514
-5.0000000	-16.000000	7.7241073	-1.7801242	-7.5161819
-4.0000000	-16.000000	7.3762355	-1.3986942	-7.2424102
-3.0000000	-16.000000	7.0420604	-1.0735152	-6.9597545
-2.0000000	-16.000000	6.8689590	-0.83431065	-6.8181024
-1.0000000	-16.000000	6.6481423	-0.43888187	-6.6336398
0.00000000	-16.000000	6.4674144	-0.043886226	-6.4672656
1.0000000	-16.000000	6.6024418	0.34256202	-6.5935493
2.0000000	-16.000000	6.7264595	0.68901199	-6.6910777
3.0000000	-16.000000	6.9024949	0.97516257	-6.8332639
4.0000000	-16.000000	7.2398400	1.2386742	-7.1330900
5.0000000	-16.000000	7.5880303	1.5600652	-7.4259276
6.0000000	-16.000000	8.0492926	1.6922144	-7.8694043
7.0000000	-16.000000	8.5017328	1.8246827	-8.3036137
8.0000000	-16.000000	8.9336710	1.9746265	-8.7127104
9.0000000	-16.000000	9.3047438	1.9253640	-9.1033640
10.000000	-16.000000	9.9960384	2.0014632	-9.7936163
11.000000	-16.000000	10.687739	2.0775623	-10.483869
12.000000	-16.000000	11.360375	2.0331836	-11.176953
13.000000	-16.000000	11.940624	1.0839946	-11.891319
14.000000	-16.000000	12.606405	0.13480547	-12.605684
15.000000	-16.000000	12.990525	-1.7680953	-12.869638
16.000000	-16.000000	13.230520	-3.8093436	-12.670263
17.000000	-16.000000	13.639520	-5.9023194	-12.296306
18.000000	-16.000000	14.256932	-7.9298019	-11.848137
19.000000	-16.000000	14.586146	-9.3641634	-11.183386
20.000000	-16.000000	0.00000000	0.00000000	0.00000000
21.000000	-16.000000	0.00000000	0.00000000	0.00000000
22.000000	-16.000000	0.00000000	0.00000000	0.00000000
23.000000	-16.000000	0.00000000	0.00000000	0.00000000
24.000000	-16.000000	0.00000000	0.00000000	0.00000000
25.000000	-16.000000	0.00000000	0.00000000	0.00000000
-25.000000	-15.000000	0.00000000	0.00000000	0.00000000
-24.000000	-15.000000	0.00000000	0.00000000	0.00000000
-23.000000	-15.000000	0.00000000	0.00000000	0.00000000
-22.000000	-15.000000	0.00000000	0.00000000	0.00000000
-21.000000	-15.000000	0.00000000	0.00000000	0.00000000
-20.000000	-15.000000	0.00000000	0.00000000	0.00000000
-19.000000	-15.000000	13.880155	8.1062136	-11.267120
-18.000000	-15.000000	14.215677	7.8173232	-11.873287
-17.000000	-15.000000	14.262413	5.6270161	-13.105461
-16.000000	-15.000000	14.815339	2.7921076	-14.549859
-15.000000	-15.000000	13.219852	0.80375379	-13.195396
-14.000000	-15.000000	12.261614	-0.65513533	-12.244100
-13.000000	-15.000000	12.066448	-1.1019824	-12.016023
-12.000000	-15.000000	11.231153	-1.2841505	-11.157498
-11.000000	-15.000000	10.402834	-1.4663187	-10.298974
-10.000000	-15.000000	9.9579220	-1.6603048	-9.8185329
-9.0000000	-15.000000	9.4358959	-1.7555689	-9.2711439
-8.0000000	-15.000000	8.9680662	-1.7830572	-8.7890224
-7.0000000	-15.000000	8.5994816	-1.6784681	-8.4340878
-6.0000000	-15.000000	8.2310276	-1.5738790	-8.0791531
-5.0000000	-15.000000	7.8313584	-1.3570707	-7.7128811
-4.0000000	-15.000000	7.5004158	-1.1183364	-7.4165735
-3.0000000	-15.000000	7.2327018	-0.87942344	-7.1790380
-2.0000000	-15.000000	7.0935636	-0.64013624	-7.0646210
-1.0000000	-15.000000	6.9617538	-0.40084898	-6.9502039
0.00000000	-15.000000	6.8612533	-0.087223582	-6.8606987
1.0000000	-15.000000	6.9300394	0.21535958	-6.9266925
2.0000000	-15.000000	7.0079074	0.51296610	-6.9891081
3.0000000	-15.000000	7.1943827	0.79640639	-7.1501665
4.0000000	-15.000000	7.5210266	1.0574577	-7.4463162
5.0000000	-15.000000	7.7324581	1.2443656	-7.6316748
6.0000000	-15.000000	8.1381903	1.3982073	-8.0171785
7.0000000	-15.000000	8.5673151	1.5481513	-8.4262753
8.0000000	-15.000000	8.8722582	1.5637214	-8.7333698
9.0000000	-15.000000	9.2187195	1.4704421	-9.1006918
10.000000	-15.000000	9.6393614	1.2810103	-9.5538635
11.000000	-15.000000	10.243226	1.2678887	-10.164454
12.000000	-15.000000	10.918205	1.1279119	-10.859789
13.000000	-15.000000	11.575534	0.17872280	-11.574154
14.000000	-15.000000	12.312649	-0.77046627	-12.288519
15.000000	-15.000000	13.041470	-1.6287069	-12.939368
16.000000	-15.000000	12.835073	-3.1367745	-12.445872
17.000000	-15.000000	12.785531	-4.9715633	-11.779362
18.000000	-15.000000	13.031571	-6.8063517	-11.112849
19.000000	-15.000000	12.978951	-7.6967802	-10.450489
20.000000	-15.000000	0.00000000	0.00000000	0.00000000
21.000000	-15.000000	0.00000000	0.00000000	0.00000000
22.000000	-15.000000	0.00000000	0.00000000	0.00000000
23.000000	-15.000000	0.00000000	0.00000000	0.00000000
24.000000	-15.000000	0.00000000	0.00000000	0.00000000
25.000000	-15.000000	0.00000000	0.00000000	0.00000000
-25.000000	-14.000000	0.00000000	0.00000000	0.00000000
-24.000000	-14.000000	0.00000000	0.00000000	0.00000000
-23.000000	-14.000000	0.00000000	0.00000000	0.00000000
-22.000000	-14.000000	0.00000000	0.00000000	0.00000000
-21.000000	-14.000000	0.00000000	0.00000000	0.00000000
-20.000000	-14.000000	11.411858	6.1923127	-9.5857058
-19.000000	-14.000000	11.778143	5.9034228	-10.191872
-18.000000	-14.000000	12.170482	5.6145329	-10.798038
-17.000000	-14.000000	12.586434	5.3256431	-11.404203
-16.000000	-14.000000	13.059700	2.7184014	-12.773647
-15.000000	-14.000000	11.748536	0.63563496	-11.731329
-14.000000	-14.000000	11.451612	0.050595615	-11.451500
-13.000000	-14.000000	11.272168	-0.41353038	-11.264580
-12.000000	-14.000000	10.706547	-0.71190578	-10.682853
-11.000000	-14.000000	10.072281	-0.91819477	-10.030342
-10.000000	-14.000000	9.7231560	-1.1568294	-9.6540928
-9.0000000	-14.000000	9.3356504	-1.3604085	-9.2359982
-8.0000000	-14.000000	8.8659792	-1.3844212	-8.7572231
-7.0000000	-14.000000	8.4992008	-1.2798321	-8.4022884
-6.0000000	-14.000000	8.2242050	-1.2226067	-8.1328211
-5.0000000	-14.000000	7.9588470	-1.1631578	-7.8733926
-4.0000000	-14.000000	7.6332679	-0.92442340	-7.5770850
-3.0000000	-14.000000	7.4571080	-0.68524903	-7.4255567
-2.0000000	-14.000000	7.3247280	-0.44596174	-7.3111396
-1.0000000	-14.000000	7.1798615	-0.27836633	-7.1744633
0.00000000	-14.000000	7.1087360	-0.096701175	-7.1080785
1.0000000	-14.000000	7.1956973	0.12926564	-7.1945362
2.0000000	-14.000000	7.2896543	0.35523242	-7.2809935
3.0000000	-14.000000	7.4454513	0.58764023	-7.4222250
4.0000000	-14.000000	7.6469111	0.77454817	-7.6075835
5.0000000	-14.000000	7.8520284	0.96145612	-7.7929425
6.0000000	-14.000000	8.2167606	1.1216758	-8.1398401
7.0000000	-14.000000	8.5110722	1.1236022	-8.4365788
8.0000000	-14.000000	8.7978601	1.1167976	-8.7266893
9.0000000	-14.000000	9.1562700	1.0172745	-9.0995846
10.000000	-14.000000	9.5885601	0.82784271	-9.5527563
11.000000	-14.000000	10.026275	0.63841093	-10.005929
12.000000	-14.000000	10.493559	0.29899237	-10.489299
13.000000	-14.000000	11.011849	-0.36679149	-11.005739
14.000000	-14.000000	11.568355	-1.0325754	-11.522180
15.000000	-14.000000	12.112399	-1.6975021	-11.992861
16.000000	-14.000000	11.860723	-2.3467455	-11.626244
17.000000	-14.000000	11.695278	-3.8481131	-11.044073
18.000000	-14.000000	11.831701	-5.6829014	-10.377562
19.000000	-14.000000	11.436139	-6.0293975	-9.7175941
20.000000	-14.000000	10.864695	-5.9975715	-9.0592890
21.000000	-14.000000	0.00000000	0.00000000	0.00000000
22.000000	-14.000000	0.00000000	0.00000000	0.00000000
23.000000	-14.000000	0.00000000	0.00000000	0.00000000
24.000000	-14.000000	0.00000000	0.00000000	0.00000000
25.000000	-14.000000	0.00000000	0.00000000	0.00000000
-25.000000	-13.000000	0.00000000	0.00000000	0.00000000
-24.000000	-13.000000	0.00000000	0.00000000	0.00000000
-23.000000	-13.000000	0.00000000	0.00000000	0.00000000
-22.000000	-13.000000	0.00000000	0.00000000	0.00000000
-21.000000	-13.000000	9.8336382	5.1188512	-8.3962965
-20.000000	-13.000000	9.9316750	4.6506815	-8.7754965
-19.000000	-13.000000	10.078644	4.0170965	-9.2434845
-18.000000	-13.000000	10.304009	3.4117427	-9.7227888
-17.000000	-13.000000	10.790714	3.1228530	-10.328955
-16.000000	-13.000000	11.310967	2.6446953	-10.997435
-15.000000	-13.000000	10.914269	1.2204525	-10.845819
-14.000000	-13.000000	10.685699	0.75632656	-10.658898
-13.000000	-13.000000	10.476054	0.29220057	-10.471978
-12.000000	-13.000000	10.209163	-0.13966110	-10.208207
-11.000000	-13.000000	9.8281078	-0.37699807	-9.8208742
-10.000000	-13.000000	9.4678440	-0.62195915	-9.4473934
-9.0000000	-13.000000	9.1244144	-0.88419646	-9.0814724
-8.0000000	-13.000000	8.8222675	-1.0273097	-8.7622509
-7.0000000	-13.000000	8.5763645	-0.97095764	-8.5212250
-6.0000000	-13.000000	8.3213272	-0.91791660	-8.2705450
-5.0000000	-13.000000	8.0597210	-0.86725658	-8.0129251
-4.0000000	-13.000000	7.8206706	-0.73036176	-7.7864923
-3.0000000	-13.000000	7.6691461	-0.56845695	-7.6480494
-2.0000000	-13.000000	7.5202866	-0.40778935	-7.5092220
-1.0000000	-13.000000	7.3745365	-0.24712177	-7.3703947
0.00000000	-13.000000	7.3338804	-0.056862511	-7.3336601
1.0000000	-13.000000	7.4220448	0.16910431	-7.4201179
2.0000000	-13.000000	7.4713411	0.31416246	-7.4647331
3.0000000	-13.000000	7.5929832	0.45049164	-7.5796075
4.0000000	-13.000000	7.7893391	0.60458046	-7.7658410
5.0000000	-13.000000	7.9807363	0.75193822	-7.9452338
6.0000000	-13.000000	8.1952105	0.75655782	-8.1602144
7.0000000	-13.000000	8.4716320	0.71718305	-8.4412203
8.0000000	-13.000000	8.7485228	0.67780828	-8.7222261
9.0000000	-13.000000	9.0701942	0.58860952	-9.0510750
10.000000	-13.000000	9.4102678	0.45340526	-9.3993387
11.000000	-13.000000	9.7527943	0.31820101	-9.7476015
12.000000	-13.000000	9.9834156	0.057207979	-9.9832516
13.000000	-13.000000	10.114413	-0.43644387	-10.104993
14.000000	-13.000000	10.678472	-1.1022278	-10.621433
15.000000	-13.000000	11.097604	-1.7646127	-10.956411
16.000000	-13.000000	10.861419	-2.4138560	-10.589793
17.000000	-13.000000	10.672201	-3.0630996	-10.223175
18.000000	-13.000000	10.596855	-4.3938403	-9.6430025
19.000000	-13.000000	9.9875898	-4.3620148	-8.9846973
20.000000	-13.000000	9.6081171	-4.5722613	-8.4504642
21.000000	-13.000000	9.3809900	-4.8787699	-8.0125265
22.000000	-13.000000	0.00000000	0.00000000	0.00000000
23.000000	-13.000000	0.00000000	0.00000000	0.00000000
24.000000	-13.000000	0.00000000	0.00000000	0.00000000
25.000000	-13.000000	0.00000000	0.00000000	0.00000000
-25.000000	-12.000000	0.00000000	0.00000000	0.00000000
-24.000000	-12.000000	0.00000000	0.00000000	0.00000000
-23.000000	-12.000000	0.00000000	0.00000000	0.00000000
-22.000000	-12.000000	0.00000000	0.00000000	0.00000000
-21.000000	-12.000000	9.4575272	4.5284944	-8.3028650
-20.000000	-12.000000	9.5707951	4.4180760	-8.4900370
-19.000000	-12.000000	9.7246380	3.7844915	-8.9580250
-18.000000	-12.000000	9.9387093	3.1509066	-9.4260130
-17.000000	-12.000000	10.209220	2.5173218	-9.8940010
-16.000000	-12.000000	10.488361	1.9733026	-10.301058
-15.000000	-12.000000	10.393908	1.5237737	-10.281607
-14.000000	-12.000000	10.171938	1.0125508	-10.121416
-13.000000	-12.000000	9.9738340	0.50132805	-9.9612265
-12.000000	-12.000000	9.8985262	0.037549969	-9.8984547
-11.000000	-12.000000	9.7418613	-0.13188313	-9.7409687
-10.000000	-12.000000	9.3833284	-0.39412042	-9.3750477
-9.0000000	-12.000000	9.0330048	-0.65635771	-9.0091267
-8.0000000	-12.000000	8.7282600	-0.79393035	-8.6920767
-7.0000000	-12.000000	8.4831762	-0.73757827	-8.4510508
-6.0000000	-12.000000	8.2382383	-0.68122625	-8.2100248
-5.0000000	-12.000000	8.0379620	-0.65901351	-8.0109005
-4.0000000	-12.000000	7.9073458	-0.61617523	-7.8833017
-3.0000000	-12.000000	7.8080368	-0.49481204	-7.7923422
-2.0000000	-12.000000	7.7104321	-0.37344882	-7.7013831
-1.0000000	-12.000000	7.5694051	-0.21587722	-7.5663261
0.00000000	-12.000000	7.5555983	-0.024143109	-7.5555596
1.0000000	-12.000000	7.5851593	0.090827815	-7.5846157
2.0000000	-12.000000	7.6164532	0.20579873	-7.6136723
3.0000000	-12.000000	7.7438178	0.34402579	-7.7361722
4.0000000	-12.000000	7.9114566	0.47339189	-7.8972807
5.0000000	-12.000000	8.0234089	0.54978126	-8.0045509
6.0000000	-12.000000	8.2401524	0.55304009	-8.2215729
7.0000000	-12.000000	8.5180807	0.51366526	-8.5025787
8.0000000	-12.000000	8.7027960	0.49084038	-8.6889429
9.0000000	-12.000000	8.8472786	0.36087635	-8.8399153
10.000000	-12.000000	9.0657148	0.17296894	-9.0640650
11.000000	-12.000000	9.4124041	0.037764698	-9.4123287
12.000000	-12.000000	9.6281328	-0.24899329	-9.6249123
13.000000	-12.000000	9.7050047	-0.71304274	-9.6787748
14.000000	-12.000000	9.8035593	-1.1770922	-9.7326374
15.000000	-12.000000	10.087658	-1.8317231	-9.9199610
16.000000	-12.000000	9.8702354	-2.4809666	-9.5533428
17.000000	-12.000000	9.8809147	-3.0750842	-9.3902254
18.000000	-12.000000	9.8543768	-3.4998965	-9.2119198
19.000000	-12.000000	9.5815239	-3.7760594	-8.8060760
20.000000	-12.000000	9.2979479	-4.1149797	-8.3377924
21.000000	-12.000000	9.0808535	-4.3388286	-7.9772472
22.000000	-12.000000	0.00000000	0.00000000	0.00000000
23.000000	-12.000000	0.00000000	0.00000000	0.00000000
24.000000	-12.000000	0.00000000	0.00000000	0.00000000
25.000000	-12.000000	0.00000000	0.00000000	0.00000000
-25.000000	-11.000000	0.00000000	0.00000000	0.00000000
-24.000000	-11.000000	0.00000000	0.00000000	0.00000000
-23.000000	-11.000000	0.00000000	0.00000000	0.00000000
-22.000000	-11.000000	8.9890871	3.9593251	-8.0701571
-21.000000	-11.000000	9.1051483	3.9381375	-8.2094336
-20.000000	-11.000000	9.2219009	3.9169497	-8.3487101
-19.000000	-11.000000	9.3717289	3.5518863	-8.6725664
-18.000000	-11.000000	9.5951147	2.9183013	-9.1405544
-17.000000	-11.000000	9.8441916	2.3604836	-9.5569983
-16.000000	-11.000000	10.024926	2.0332646	-9.8165665
-15.000000	-11.000000	9.9737415	1.6042352	-9.8438787
-14.000000	-11.000000	9.7451792	1.0930125	-9.6836891
-13.000000	-11.000000	9.6510954	0.60283834	-9.6322498
-12.000000	-11.000000	9.5742092	0.15269049	-9.5729914
-11.000000	-11.000000	9.4173155	-0.015942823	-9.4173021
-10.000000	-11.000000	9.2634516	-0.18457612	-9.2616129
-9.0000000	-11.000000	8.9470482	-0.42851904	-8.9367800
-8.0000000	-11.000000	8.6401052	-0.56055105	-8.6219025
-7.0000000	-11.000000	8.3960295	-0.50419897	-8.3808765
-6.0000000	-11.000000	8.2299728	-0.50846380	-8.2142506
-5.0000000	-11.000000	8.0769148	-0.52279389	-8.0599775
-4.0000000	-11.000000	7.9514680	-0.46867132	-7.9376440
-3.0000000	-11.000000	7.8543668	-0.34730810	-7.8466845
-2.0000000	-11.000000	7.7590156	-0.22594489	-7.7557249
-1.0000000	-11.000000	7.6767735	-0.15238783	-7.6752610
0.00000000	-11.000000	7.6834788	-0.078288525	-7.6830802
1.0000000	-11.000000	7.7229176	0.0094057266	-7.7229118
2.0000000	-11.000000	7.7632222	0.097434998	-7.7626109
3.0000000	-11.000000	7.8517461	0.19484557	-7.8493280
4.0000000	-11.000000	7.9612203	0.27123496	-7.9565983
5.0000000	-11.000000	8.0713577	0.34762430	-8.0638685
6.0000000	-11.000000	8.2903042	0.34952232	-8.2829332
7.0000000	-11.000000	8.4539156	0.33051702	-8.4474525
8.0000000	-11.000000	8.5915089	0.31610766	-8.5856915
9.0000000	-11.000000	8.7392597	0.17928582	-8.7374201
10.000000	-11.000000	8.8978357	-0.035715446	-8.8977642
11.000000	-11.000000	9.0802984	-0.24267162	-9.0770550
12.000000	-11.000000	9.2831888	-0.55519456	-9.2665720
13.000000	-11.000000	9.3785448	-1.0016173	-9.3249054
14.000000	-11.000000	9.5025034	-1.3682041	-9.4034882
15.000000	-11.000000	9.5328693	-1.7677155	-9.3675385
16.000000	-11.000000	9.5192385	-2.3568366	-9.2228642
17.000000	-11.000000	9.5404596	-2.9364398	-9.0773172
18.000000	-11.000000	9.4722118	-3.2277086	-8.9053183
19.000000	-11.000000	9.2494316	-3.4179344	-8.5947495
20.000000	-11.000000	9.0017433	-3.6576984	-8.2251215
21.000000	-11.000000	8.8037710	-3.7988873	-7.9419675
22.000000	-11.000000	8.6629715	-3.8109713	-7.7796898
23.000000	-11.000000	0.00000000	0.00000000	0.00000000
24.000000	-11.000000	0.00000000	0.00000000	0.00000000
25.000000	-11.000000	0.00000000	0.00000000	0.00000000
-25.000000	-10.000000	0.00000000	0.00000000	0.00000000
-24.000000	-10.000000	0.00000000	0.00000000	0.00000000
-23.000000	-10.000000	0.00000000	0.00000000	0.00000000
-22.000000	-10.000000	8.7100582	3.4898169	-7.9803691
-21.000000	-10.000000	8.7802439	3.3499472	-8.1160669
-20.000000	-10.000000	8.9003286	3.3265929	-8.2552786
-19.000000	-10.000000	9.0218763	3.3054051	-8.3945551
-18.000000	-10.000000	9.2313347	2.7476647	-8.8129377
-17.000000	-10.000000	9.3898315	2.4204459	-9.0725069
-16.000000	-10.000000	9.5639544	2.0932271	-9.3320751
-15.000000	-10.000000	9.5558300	1.6846968	-9.4061518
-14.000000	-10.000000	9.4328527	1.1949384	-9.3568602
-13.000000	-10.000000	9.3376617	0.70583397	-9.3109465
-12.000000	-10.000000	9.2514057	0.26783100	-9.2475281
-11.000000	-10.000000	9.0923796	0.099197693	-9.0918388
-10.000000	-10.000000	8.9364195	-0.069435611	-8.9361496
-9.0000000	-10.000000	8.7836876	-0.23806892	-8.7804604
-8.0000000	-10.000000	8.5787554	-0.34358397	-8.5718727
-7.0000000	-10.000000	8.4252052	-0.35791403	-8.4175997
-6.0000000	-10.000000	8.2717075	-0.37224415	-8.2633276
-5.0000000	-10.000000	8.1182632	-0.38657421	-8.1090546
-4.0000000	-10.000000	7.9984365	-0.32116744	-7.9919858
-3.0000000	-10.000000	7.9085655	-0.22017850	-7.9054999
-2.0000000	-10.000000	7.8345337	-0.18042013	-7.8324561
-1.0000000	-10.000000	7.7606874	-0.14066175	-7.7594123
0.00000000	-10.000000	7.7823205	-0.060253542	-7.7820873
1.0000000	-10.000000	7.8219671	0.027440706	-7.8219190
2.0000000	-10.000000	7.8315711	0.080687314	-7.8311553
3.0000000	-10.000000	7.9160881	0.12266994	-7.9151378
4.0000000	-10.000000	8.0222750	0.16316952	-8.0206156
5.0000000	-10.000000	8.1283455	0.20359865	-8.1257954
6.0000000	-10.000000	8.2083216	0.18370652	-8.2062654
7.0000000	-10.000000	8.3456554	0.15578434	-8.3442011
8.0000000	-10.000000	8.4836168	0.14137496	-8.4824390
9.0000000	-10.000000	8.6349239	-0.0023047128	-8.6349239
10.000000	-10.000000	8.7825985	-0.20010856	-8.7803183
11.000000	-10.000000	8.9150047	-0.37644795	-8.9070530
12.000000	-10.000000	8.9902878	-0.62311745	-8.9686680
13.000000	-10.000000	9.1012230	-0.98970419	-9.0472507
14.000000	-10.000000	9.2012596	-1.3464434	-9.1022120
15.000000	-10.000000	9.1997213	-1.6581144	-9.0490627
16.000000	-10.000000	9.1850748	-2.2277098	-8.9108305
17.000000	-10.000000	9.1432037	-2.6497502	-8.7508287
18.000000	-10.000000	9.0689526	-2.9410193	-8.5788288
19.000000	-10.000000	8.8718109	-3.1498766	-8.2938118
20.000000	-10.000000	8.6780376	-3.3444514	-8.0076828
21.000000	-10.000000	8.6051922	-3.4529276	-7.8820443
22.000000	-10.000000	8.4561167	-3.4457757	-7.7222104
23.000000	-10.000000	0.00000000	0.00000000	0.00000000
24.000000	-10.000000	0.00000000	0.00000000	0.00000000
25.000000	-10.000000	0.00000000	0.00000000	0.00000000
-25.000000	-9.0000000	0.00000000	0.00000000	0.00000000
-24.000000	-9.0000000	0.00000000	0.00000000	0.00000000
-23.000000	-9.0000000	8.6709681	3.2032001	-8.0576172
-22.000000	-9.0000000	8.6199465	3.4411879	-7.9032712
-21.000000	-9.0000000	8.6904392	3.3013182	-8.0389700
-20.000000	-9.0000000	8.7646990	3.1614487	-8.1746674
-19.000000	-9.0000000	8.7854776	3.0171139	-8.2511597
-18.000000	-9.0000000	8.7904558	2.7119937	-8.3616505
-17.000000	-9.0000000	8.9453087	2.3798873	-8.6229162
-16.000000	-9.0000000	9.1171312	2.0477810	-8.8841810
-15.000000	-9.0000000	9.2199392	1.7139970	-9.0592213
-14.000000	-9.0000000	9.1283035	1.2979341	-9.0355568
-13.000000	-9.0000000	9.0259562	0.80882949	-8.9896431
-12.000000	-9.0000000	8.9302807	0.38297153	-8.9220648
-11.000000	-9.0000000	8.7689962	0.21433820	-8.7663765
-10.000000	-9.0000000	8.6108074	0.045704897	-8.6106863
-9.0000000	-9.0000000	8.5641718	-0.12082118	-8.5633192
-8.0000000	-9.0000000	8.4983044	-0.21841124	-8.4954977
-7.0000000	-9.0000000	8.3745070	-0.23008895	-8.3713455
-6.0000000	-9.0000000	8.2507372	-0.24176668	-8.2471943
-5.0000000	-9.0000000	8.1269951	-0.25344437	-8.1230421
-4.0000000	-9.0000000	8.0665140	-0.24821080	-8.0626945
-3.0000000	-9.0000000	7.9923697	-0.20845243	-7.9896507
-2.0000000	-9.0000000	7.9184041	-0.16869405	-7.9166069
-1.0000000	-9.0000000	7.8446226	-0.12893568	-7.8435631
0.00000000	-9.0000000	7.8751602	-0.049071446	-7.8750072
1.0000000	-9.0000000	7.8791337	-0.0015791581	-7.8791337
2.0000000	-9.0000000	7.8833933	0.045913126	-7.8832598
3.0000000	-9.0000000	7.9832349	0.086824909	-7.9827628
4.0000000	-9.0000000	8.0696163	0.12269759	-8.0686836
5.0000000	-9.0000000	8.1071930	0.14703815	-8.1058598
6.0000000	-9.0000000	8.1353254	0.11013304	-8.1345797
7.0000000	-9.0000000	8.2433453	0.073552161	-8.2430172
8.0000000	-9.0000000	8.3808527	0.037406716	-8.3807688
9.0000000	-9.0000000	8.4514265	-0.081206799	-8.4510365
10.000000	-9.0000000	8.5719299	-0.25550824	-8.5681210
11.000000	-9.0000000	8.7055721	-0.43184760	-8.6948547
12.000000	-9.0000000	8.7662573	-0.69096816	-8.7389832
13.000000	-9.0000000	8.8239384	-0.97779101	-8.7695961
14.000000	-9.0000000	8.8574171	-1.3077606	-8.7603426
15.000000	-9.0000000	8.8565102	-1.6194316	-8.7071934
16.000000	-9.0000000	8.8424740	-2.0717916	-8.5963383
17.000000	-9.0000000	8.7494888	-2.3630605	-8.4243393
18.000000	-9.0000000	8.6687126	-2.6543295	-8.2523403
19.000000	-9.0000000	8.4965239	-2.8818188	-7.9928741
20.000000	-9.0000000	8.4896898	-3.1286244	-7.8921828
21.000000	-9.0000000	8.4752264	-3.3294520	-7.7938571
22.000000	-9.0000000	8.3393965	-3.3089616	-7.6548228
23.000000	-9.0000000	8.4096432	-3.0933459	-7.8200579
24.000000	-9.0000000	0.00000000	0.00000000	0.00000000
25.000000	-9.0000000	0.00000000	0.00000000	0.00000000
-25.000000	-8.0000000	0.00000000	0.00000000	0.00000000
-24.000000	-8.0000000	0.00000000	0.00000000	0.00000000
-23.000000	-8.0000000	8.6527262	2.9579849	-8.1314201
-22.000000	-8.0000000	8.5836058	3.2251840	-7.9546514
-21.000000	-8.0000000	8.6006622	3.2526894	-7.9618716
-20.000000	-8.0000000	8.5502872	3.1029999	-7.9673591
-19.000000	-8.0000000	8.4991779	2.9530697	-7.9696550
-18.000000	-8.0000000	8.5063267	2.6055834	-8.0974398
-17.000000	-8.0000000	8.5299978	2.2568259	-8.2260323
-16.000000	-8.0000000	8.6796780	1.9218260	-8.4642420
-15.000000	-8.0000000	8.8127136	1.5886074	-8.6683474
-14.000000	-8.0000000	8.7585754	1.2514253	-8.6687126
-13.000000	-8.0000000	8.7161665	0.91182506	-8.6683407
-12.000000	-8.0000000	8.6110210	0.49811202	-8.5966024
-11.000000	-8.0000000	8.5050316	0.33060101	-8.4986038
-10.000000	-8.0000000	8.4772663	0.16455024	-8.4756689
-9.0000000	-8.0000000	8.4527340	-0.0015005320	-8.4527340
-8.0000000	-8.0000000	8.3837061	-0.096405827	-8.3831520
-7.0000000	-8.0000000	8.2597084	-0.10808354	-8.2590008
-6.0000000	-8.0000000	8.1614447	-0.13656302	-8.1603022
-5.0000000	-8.0000000	8.1076298	-0.19389422	-8.1053114
-4.0000000	-8.0000000	8.0553722	-0.18658869	-8.0532112
-3.0000000	-8.0000000	8.0036106	-0.15848626	-8.0020409
-2.0000000	-8.0000000	7.9519401	-0.13038385	-7.9508710
-1.0000000	-8.0000000	7.9167161	-0.11481391	-7.9158835
0.00000000	-8.0000000	7.9268775	-0.082305416	-7.9264503
1.0000000	-8.0000000	7.9313211	-0.036353339	-7.9312377
2.0000000	-8.0000000	7.9449167	0.010480310	-7.9449100
3.0000000	-8.0000000	8.0116806	0.041796535	-8.0115719
4.0000000	-8.0000000	8.0490198	0.066137075	-8.0487480
5.0000000	-8.0000000	8.0841446	0.075061508	-8.0837965
6.0000000	-8.0000000	8.1124830	0.037294820	-8.1123972
7.0000000	-8.0000000	8.1420155	-0.00045676518	-8.1420155
8.0000000	-8.0000000	8.2798500	-0.036602210	-8.2797689
9.0000000	-8.0000000	8.3481569	-0.15937032	-8.3466358
10.000000	-8.0000000	8.3909378	-0.31703672	-8.3849459
11.000000	-8.0000000	8.4966402	-0.48724732	-8.4826574
12.000000	-8.0000000	8.5430775	-0.75564450	-8.5095930
13.000000	-8.0000000	8.5738983	-0.97026694	-8.5188208
14.000000	-8.0000000	8.5681601	-1.2553427	-8.4756994
15.000000	-8.0000000	8.5559578	-1.5698569	-8.4107056
16.000000	-8.0000000	8.4815760	-1.8499116	-8.2773762
17.000000	-8.0000000	8.3813305	-2.1354818	-8.1047153
18.000000	-8.0000000	8.2933083	-2.4210520	-7.9320536
19.000000	-8.0000000	8.2583532	-2.6920273	-7.8072648
20.000000	-8.0000000	8.3000870	-2.9161749	-7.7709312
21.000000	-8.0000000	8.3188105	-3.1645076	-7.6934061
22.000000	-8.0000000	8.3389349	-3.0643866	-7.7554736
23.000000	-8.0000000	8.4174299	-2.8487706	-7.9207087
24.000000	-8.0000000	0.00000000	0.00000000	0.00000000
25.000000	-8.0000000	0.00000000	0.00000000	0.00000000
-25.000000	-7.0000000	0.00000000	0.00000000	0.00000000
-24.000000	-7.0000000	0.00000000	0.00000000	0.00000000
-23.000000	-7.0000000	8.6947794	2.9678664	-8.1725731
-22.000000	-7.0000000	8.6846933	3.4556885	-7.9675670
-21.000000	-7.0000000	8.4468260	3.3033254	-7.7741184
-20.000000	-7.0000000	8.2648420	3.0389557	-7.6858544
-19.000000	-7.0000000	8.2228851	2.8490491	-7.7135434
-18.000000	-7.0000000	8.2310724	2.5002913	-7.8421359
-17.000000	-7.0000000	8.2560043	2.1515338	-7.9707284
-16.000000	-7.0000000	8.2975302	1.8027761	-8.0993214
-15.000000	-7.0000000	8.4058056	1.4632179	-8.2774734
-14.000000	-7.0000000	8.3540754	1.1260358	-8.2778387
-13.000000	-7.0000000	8.3581848	0.77804428	-8.3218927
-12.000000	-7.0000000	8.4106836	0.54765880	-8.3928347
-11.000000	-7.0000000	8.3907156	0.42036641	-8.3801794
-10.000000	-7.0000000	8.3698997	0.28387088	-8.3650846
-9.0000000	-7.0000000	8.3429813	0.11782011	-8.3421497
-8.0000000	-7.0000000	8.2708473	0.025599582	-8.2708073
-7.0000000	-7.0000000	8.2055082	-0.024902169	-8.2054701
-6.0000000	-7.0000000	8.1508951	-0.082233392	-8.1504803
-5.0000000	-7.0000000	8.0966921	-0.13956460	-8.0954895
-4.0000000	-7.0000000	8.0446863	-0.12495981	-8.0437155
-3.0000000	-7.0000000	7.9952426	-0.099757589	-7.9946203
-2.0000000	-7.0000000	7.9650197	-0.10091126	-7.9643803
-1.0000000	-7.0000000	7.9446054	-0.093890466	-7.9440503
0.00000000	-7.0000000	7.9548531	-0.061381981	-7.9546161
1.0000000	-7.0000000	7.9652348	-0.028873503	-7.9651823
2.0000000	-7.0000000	7.9692535	-0.017182169	-7.9692349
3.0000000	-7.0000000	7.9916501	-0.014763977	-7.9916363
4.0000000	-7.0000000	8.0288181	0.0095765693	-8.0288124
5.0000000	-7.0000000	8.0616140	0.0022232903	-8.0616140
6.0000000	-7.0000000	8.0902929	-0.035543405	-8.0902147
7.0000000	-7.0000000	8.1191473	-0.073310092	-8.1188164
8.0000000	-7.0000000	8.1795149	-0.11061114	-8.1787672
9.0000000	-7.0000000	8.2456570	-0.23753384	-8.2422352
10.000000	-7.0000000	8.2858276	-0.38746646	-8.2767630
11.000000	-7.0000000	8.3032808	-0.49708694	-8.2883883
12.000000	-7.0000000	8.2825899	-0.70964766	-8.2521324
13.000000	-7.0000000	8.3129025	-0.92427015	-8.2613602
14.000000	-7.0000000	8.3160486	-1.1935921	-8.2299452
15.000000	-7.0000000	8.2551622	-1.4783804	-8.1217051
16.000000	-7.0000000	8.1556635	-1.7329031	-7.9694347
17.000000	-7.0000000	8.0543909	-2.0169730	-7.7977586
18.000000	-7.0000000	7.9639196	-2.3117895	-7.6210003
19.000000	-7.0000000	7.8896728	-2.6236334	-7.4406643
20.000000	-7.0000000	7.9330935	-2.8477809	-7.4043307
21.000000	-7.0000000	8.1237249	-3.1953762	-7.4689012
22.000000	-7.0000000	8.4291410	-3.3580794	-7.7313471
23.000000	-7.0000000	8.4640045	-2.8917055	-7.9547105
24.000000	-7.0000000	0.00000000	0.00000000	0.00000000
25.000000	-7.0000000	0.00000000	0.00000000	0.00000000
-25.000000	-6.0000000	0.00000000	0.00000000	0.00000000
-24.000000	-6.0000000	7.5962820	1.9384751	-7.3447814
-23.000000	-6.0000000	8.8014212	3.5084403	-8.0719185
-22.000000	-6.0000000	8.8620214	3.9491758	-7.9334378
-21.000000	-6.0000000	8.5222702	3.5573485	-7.7443118
-20.000000	-6.0000000	8.1915417	3.1655211	-7.5551858
-19.000000	-6.0000000	7.8965535	2.7215302	-7.4127479
-18.000000	-6.0000000	7.8750324	2.3591073	-7.5133715
-17.000000	-6.0000000	7.8714476	1.9966847	-7.6139960
-16.000000	-6.0000000	7.8858209	1.6342621	-7.7146196
-15.000000	-6.0000000	8.0966730	1.3118200	-7.9896960
-14.000000	-6.0000000	8.1054792	0.96071994	-8.0483418
-13.000000	-6.0000000	8.1449661	0.65030557	-8.1189642
-12.000000	-6.0000000	8.2559090	0.50855893	-8.2402306
-11.000000	-6.0000000	8.2364054	0.38126653	-8.2275763
-10.000000	-6.0000000	8.2188473	0.25397417	-8.2149220
-9.0000000	-6.0000000	8.2077160	0.12918964	-8.2066994
-8.0000000	-6.0000000	8.2190599	0.063639395	-8.2188139
-7.0000000	-6.0000000	8.1786327	0.017053543	-8.1786146
-6.0000000	-6.0000000	8.1384697	-0.029532315	-8.1384163
-5.0000000	-6.0000000	8.0861168	-0.085234977	-8.0856676
-4.0000000	-6.0000000	8.0480738	-0.082110807	-8.0476551
-3.0000000	-6.0000000	8.0178480	-0.083264470	-8.0174160
-2.0000000	-6.0000000	7.9876227	-0.084418140	-7.9871764
-1.0000000	-6.0000000	7.9725504	-0.072967023	-7.9722166
0.00000000	-6.0000000	7.9797282	-0.045436930	-7.9795990
1.0000000	-6.0000000	7.9766645	-0.034150574	-7.9765916
2.0000000	-6.0000000	7.9816532	-0.025800727	-7.9816117
3.0000000	-6.0000000	8.0038176	-0.023725050	-8.0037823
4.0000000	-6.0000000	8.0229034	-0.022203431	-8.0228729
5.0000000	-6.0000000	8.0423059	-0.047069754	-8.0421686
6.0000000	-6.0000000	8.0710545	-0.086359471	-8.0705929
7.0000000	-6.0000000	8.0999918	-0.12564920	-8.0990171
8.0000000	-6.0000000	8.1242304	-0.16251975	-8.1226044
9.0000000	-6.0000000	8.1061182	-0.24338463	-8.1024637
10.000000	-6.0000000	8.1233988	-0.35010090	-8.1158514
11.000000	-6.0000000	8.1420650	-0.45681715	-8.1292400
12.000000	-6.0000000	8.1070681	-0.66749787	-8.0795422
13.000000	-6.0000000	8.0771103	-0.87941533	-8.0290937
14.000000	-6.0000000	8.0381460	-1.1154698	-7.9603720
15.000000	-6.0000000	7.9273787	-1.3699925	-7.8081017
16.000000	-6.0000000	7.8262882	-1.6245152	-7.6558304
17.000000	-6.0000000	7.7276306	-1.8984640	-7.4908018
18.000000	-6.0000000	7.6332531	-2.2121706	-7.3056726
19.000000	-6.0000000	7.5551558	-2.5273244	-7.1199021
20.000000	-6.0000000	7.5666804	-2.7793868	-7.0377312
21.000000	-6.0000000	8.0776110	-3.4013543	-7.3265672
22.000000	-6.0000000	8.6162424	-4.0261574	-7.6177220
23.000000	-6.0000000	8.6156502	-3.5690088	-7.8416586
24.000000	-6.0000000	7.4130416	-1.9430821	-7.1538534
25.000000	-6.0000000	0.00000000	0.00000000	0.00000000
-25.000000	-5.0000000	0.00000000	0.00000000	0.00000000
-24.000000	-5.0000000	6.5295558	1.4580781	-6.3646765
-23.000000	-5.0000000	7.7112174	3.0280430	-7.0918140
-22.000000	-5.0000000	8.2314587	4.0250101	-7.1802654
-21.000000	-5.0000000	7.6222816	3.6217210	-6.7068853
-20.000000	-5.0000000	7.0824275	3.1527221	-6.3420124
-19.000000	-5.0000000	7.2413826	2.5637147	-6.7723694
-18.000000	-5.0000000	7.3034163	2.1220295	-6.9883389
-17.000000	-5.0000000	7.3040819	1.7596068	-7.0889630
-16.000000	-5.0000000	7.4921913	1.4347564	-7.3535299
-15.000000	-5.0000000	7.8203506	1.1372070	-7.7372246
-14.000000	-5.0000000	7.8721700	0.79209524	-7.8322186
-13.000000	-5.0000000	7.9690185	0.61347109	-7.9453702
-12.000000	-5.0000000	8.0840473	0.47132957	-8.0702953
-11.000000	-5.0000000	8.0822182	0.34216666	-8.0749722
-10.000000	-5.0000000	8.0698185	0.21746053	-8.0668879
-9.0000000	-5.0000000	8.1315060	0.13327305	-8.1304140
-8.0000000	-5.0000000	8.1410112	0.068376750	-8.1407242
-7.0000000	-5.0000000	8.1005545	0.021790892	-8.1005249
-6.0000000	-5.0000000	8.0642786	-0.024346249	-8.0642414
-5.0000000	-5.0000000	8.0659637	-0.065469310	-8.0656977
-4.0000000	-5.0000000	8.0449467	-0.066358246	-8.0446730
-3.0000000	-5.0000000	8.0239305	-0.067247182	-8.0236492
-2.0000000	-5.0000000	8.0029144	-0.068136126	-8.0026245
-1.0000000	-5.0000000	7.9927263	-0.064421542	-7.9924669
0.00000000	-5.0000000	7.9896364	-0.053135183	-7.9894595
1.0000000	-5.0000000	7.9865623	-0.041848831	-7.9864526
2.0000000	-5.0000000	7.9940619	-0.034419287	-7.9939880
3.0000000	-5.0000000	8.0073757	-0.033936642	-8.0073042
4.0000000	-5.0000000	8.0116625	-0.035079297	-8.0115852
5.0000000	-5.0000000	8.0277529	-0.054710034	-8.0275669
6.0000000	-5.0000000	8.0565395	-0.093999758	-8.0559912
7.0000000	-5.0000000	8.0706577	-0.12591673	-8.0696754
8.0000000	-5.0000000	8.0643282	-0.14763907	-8.0629768
9.0000000	-5.0000000	8.0130396	-0.22304626	-8.0099344
10.000000	-5.0000000	7.9610863	-0.31273529	-7.9549413
11.000000	-5.0000000	7.9793615	-0.41945159	-7.9683294
12.000000	-5.0000000	7.9458408	-0.62599140	-7.9211440
13.000000	-5.0000000	7.8930602	-0.79059035	-7.8533664
14.000000	-5.0000000	7.8108859	-0.95368797	-7.7524457
15.000000	-5.0000000	7.6725445	-1.2210522	-7.5747585
16.000000	-5.0000000	7.5453343	-1.4884164	-7.3970728
17.000000	-5.0000000	7.4091582	-1.7589517	-7.1973410
18.000000	-5.0000000	7.3121028	-2.0733237	-7.0120025
19.000000	-5.0000000	7.2321796	-2.3876953	-6.8266635
20.000000	-5.0000000	7.1782522	-2.8429546	-6.5912757
21.000000	-5.0000000	7.7511148	-3.4864125	-6.9227676
22.000000	-5.0000000	8.3474617	-4.1298704	-7.2542596
23.000000	-5.0000000	7.6365433	-3.2218704	-6.9236078
24.000000	-5.0000000	6.3643618	-1.5239334	-6.1792173
25.000000	-5.0000000	0.00000000	0.00000000	0.00000000
-25.000000	-4.0000000	0.00000000	0.00000000	0.00000000
-24.000000	-4.0000000	93.689972	7.5971704	-93.381439
-23.000000	-4.0000000	5.7645264	2.2863653	-5.2917199
-22.000000	-4.0000000	6.1055746	2.9786336	-5.3297076
-21.000000	-4.0000000	6.4596262	3.6252894	-5.3464050
-20.000000	-4.0000000	6.3856101	3.0624537	-5.6033378
-19.000000	-4.0000000	6.5209975	2.4734466	-6.0336947
-18.000000	-4.0000000	6.7325611	1.8849517	-6.4633069
-17.000000	-4.0000000	6.8956065	1.5576926	-6.7173643
-16.000000	-4.0000000	7.2120037	1.2601434	-7.1010590
-15.000000	-4.0000000	7.5463986	0.96259415	-7.4847541
-14.000000	-4.0000000	7.6805587	0.71877819	-7.6468515
-13.000000	-4.0000000	7.7931395	0.57663673	-7.7717767
-12.000000	-4.0000000	7.9086456	0.43449518	-7.8967013
-11.000000	-4.0000000	7.9329705	0.30573142	-7.9270768
-10.000000	-4.0000000	7.9936738	0.22154394	-7.9906030
-9.0000000	-4.0000000	8.0552998	0.13735645	-8.0541286
-8.0000000	-4.0000000	8.0629663	0.073114097	-8.0626345
-7.0000000	-4.0000000	8.0444279	0.029042598	-8.0443754
-6.0000000	-4.0000000	8.0462046	-0.012727951	-8.0461941
-5.0000000	-4.0000000	8.0457706	-0.050208058	-8.0456142
-4.0000000	-4.0000000	8.0247526	-0.051096994	-8.0245895
-3.0000000	-4.0000000	8.0050497	-0.052431602	-8.0048780
-2.0000000	-4.0000000	8.0009508	-0.059052289	-8.0007324
-1.0000000	-4.0000000	7.9983082	-0.057073478	-7.9981046
0.00000000	-4.0000000	7.9964962	-0.050208397	-7.9963384
1.0000000	-4.0000000	7.9946899	-0.043343320	-7.9945726
2.0000000	-4.0000000	7.9937720	-0.043497648	-7.9936538
3.0000000	-4.0000000	7.9961529	-0.046812505	-7.9960160
4.0000000	-4.0000000	8.0004406	-0.047955163	-8.0002966
5.0000000	-4.0000000	8.0132074	-0.062350314	-8.0129652
6.0000000	-4.0000000	8.0172434	-0.089313716	-8.0167456
7.0000000	-4.0000000	8.0108166	-0.11103605	-8.0100470
8.0000000	-4.0000000	8.0044498	-0.13275838	-8.0033493
9.0000000	-4.0000000	7.9511490	-0.21041650	-7.9483643
10.000000	-4.0000000	7.8904576	-0.29797873	-7.8848290
11.000000	-4.0000000	7.8309307	-0.38253811	-7.8215818
12.000000	-4.0000000	7.7501225	-0.50503653	-7.7336497
13.000000	-4.0000000	7.6810856	-0.63856977	-7.6544957
14.000000	-4.0000000	7.6103401	-0.77883863	-7.5703821
15.000000	-4.0000000	7.4663572	-1.0462028	-7.3926959
16.000000	-4.0000000	7.3235931	-1.3084542	-7.2057590
17.000000	-4.0000000	7.1211643	-1.5347689	-6.9538093
18.000000	-4.0000000	7.0142193	-1.8468275	-6.7667203
19.000000	-4.0000000	6.8002610	-2.1989133	-6.4349303
20.000000	-4.0000000	6.3244925	-2.6430354	-5.7457433
21.000000	-4.0000000	6.6158881	-3.2275107	-5.7752185
22.000000	-4.0000000	6.3314323	-3.1092653	-5.5153880
23.000000	-4.0000000	5.3137836	-2.3562791	-4.7627978
24.000000	-4.0000000	4.3188324	-1.6032929	-4.0102077
25.000000	-4.0000000	0.00000000	0.00000000	0.00000000
-25.000000	-3.0000000	0.00000000	0.00000000	0.00000000
-24.000000	-3.0000000	93.197639	5.6697750	-93.025017
-23.000000	-3.0000000	4.6936536	1.9829333	-4.2542167
-22.000000	-3.0000000	5.0051799	2.6392064	-4.2528124
-21.000000	-3.0000000	5.3994851	2.7157607	-4.6668067
-20.000000	-3.0000000	5.6366625	2.2426403	-5.1713181
-19.000000	-3.0000000	5.8358636	1.6949905	-5.5842915
-18.000000	-3.0000000	6.2816753	1.3968954	-6.1243882
-17.000000	-3.0000000	6.6697512	1.1655407	-6.5671225
-16.000000	-3.0000000	6.9997334	0.88285065	-6.9438348
-15.000000	-3.0000000	7.3510861	0.67367315	-7.3201523
-14.000000	-3.0000000	7.5312576	0.57090622	-7.5095878
-13.000000	-3.0000000	7.6439686	0.43830398	-7.6313920
-12.000000	-3.0000000	7.7611742	0.31291947	-7.7548633
-11.000000	-3.0000000	7.8621516	0.26164243	-7.8577967
-10.000000	-3.0000000	7.9226255	0.18303047	-7.9205112
-9.0000000	-3.0000000	7.9839091	0.10441849	-7.9832263
-8.0000000	-3.0000000	8.0230780	0.072390951	-8.0227518
-7.0000000	-3.0000000	8.0264301	0.040660895	-8.0263271
-6.0000000	-3.0000000	8.0281448	-0.0011096535	-8.0281448
-5.0000000	-3.0000000	8.0256062	-0.034946814	-8.0255299
-4.0000000	-3.0000000	8.0141134	-0.039065890	-8.0140181
-3.0000000	-3.0000000	8.0100040	-0.045686577	-8.0098734
-2.0000000	-3.0000000	8.0058994	-0.052307267	-8.0057287
-1.0000000	-3.0000000	8.0035601	-0.048553571	-8.0034132
0.00000000	-3.0000000	8.0012712	-0.042613216	-8.0011578
1.0000000	-3.0000000	7.9975243	-0.039454561	-7.9974270
2.0000000	-3.0000000	7.9964871	-0.040505774	-7.9963846
3.0000000	-3.0000000	7.9977374	-0.045107689	-7.9976101
4.0000000	-3.0000000	7.9988346	-0.049576562	-7.9986811
5.0000000	-3.0000000	7.9896522	-0.054234724	-7.9894681
6.0000000	-3.0000000	7.9739380	-0.075411141	-7.9735813
7.0000000	-3.0000000	7.9582806	-0.096587561	-7.9576945
8.0000000	-3.0000000	7.9445963	-0.11787770	-7.9437218
9.0000000	-3.0000000	7.8908477	-0.17602491	-7.8888841
10.000000	-3.0000000	7.8316894	-0.23398775	-7.8281932
11.000000	-3.0000000	7.7729864	-0.29195058	-7.7675018
12.000000	-3.0000000	7.5923996	-0.37270990	-7.5832458
13.000000	-3.0000000	7.4714842	-0.48654926	-7.4556251
14.000000	-3.0000000	7.4024868	-0.62008250	-7.3764701
15.000000	-3.0000000	7.2630901	-0.87135351	-7.2106323
16.000000	-3.0000000	7.0699763	-1.1106632	-6.9821911
17.000000	-3.0000000	6.8617530	-1.3369780	-6.7302408
18.000000	-3.0000000	6.7197199	-1.6203314	-6.5214386
19.000000	-3.0000000	6.2210088	-2.0541995	-5.8720708
20.000000	-3.0000000	5.7535982	-2.4983218	-5.1828833
21.000000	-3.0000000	5.2899165	-2.7210922	-4.5363946
22.000000	-3.0000000	4.6887274	-2.2138987	-4.1331363
23.000000	-3.0000000	4.1018085	-1.7067053	-3.7298779
24.000000	-3.0000000	3.5362728	-1.1995119	-3.3266194
25.000000	-3.0000000	0.00000000	0.00000000	0.00000000
-25.000000	-2.0000000	0.00000000	0.00000000	0.00000000
-24.000000	-2.0000000	92.744133	3.7423801	-92.668594
-23.000000	-2.0000000	3.6803744	1.7154968	-3.2561061
-22.000000	-2.0000000	4.0513968	1.9852906	-3.5316341
-21.000000	-2.0000000	4.5449338	1.6681548	-4.2277279
-20.000000	-2.0000000	4.9705057	1.2573972	-4.8088336
-19.000000	-2.0000000	5.4263005	0.94752705	-5.3429327
-18.000000	-2.0000000	6.0681081	0.88529807	-6.0031810
-17.000000	-2.0000000	6.5003176	0.66937423	-6.4657612
-16.000000	-2.0000000	6.8570757	0.45264572	-6.8421197
-15.000000	-2.0000000	7.2303391	0.43187630	-7.2174292
-14.000000	-2.0000000	7.4107828	0.32764107	-7.4035363
-13.000000	-2.0000000	7.5298433	0.20271659	-7.5271139
-12.000000	-2.0000000	7.6768789	0.18180582	-7.6747260
-11.000000	-2.0000000	7.8004050	0.14507185	-7.7990561
-10.000000	-2.0000000	7.8620520	0.066459887	-7.8617711
-9.0000000	-2.0000000	7.9522176	0.046845172	-7.9520798
-8.0000000	-2.0000000	7.9940720	0.023071731	-7.9940386
-7.0000000	-2.0000000	7.9982343	-0.0051220614	-7.9982328
-6.0000000	-2.0000000	8.0024958	-0.033315852	-8.0024261
-5.0000000	-2.0000000	8.0197392	-0.034477443	-8.0196648
-4.0000000	-2.0000000	8.0171747	-0.037158441	-8.0170889
-3.0000000	-2.0000000	8.0146112	-0.039839439	-8.0145121
-2.0000000	-2.0000000	8.0108547	-0.045562241	-8.0107250
-1.0000000	-2.0000000	8.0075397	-0.042479072	-8.0074272
0.00000000	-2.0000000	8.0037928	-0.039320417	-8.0036964
1.0000000	-2.0000000	8.0000477	-0.036161762	-7.9999661
2.0000000	-2.0000000	7.9992037	-0.037513904	-7.9991159
3.0000000	-2.0000000	7.9975915	-0.039661694	-7.9974933
4.0000000	-2.0000000	7.9910822	-0.037606679	-7.9909935
5.0000000	-2.0000000	7.9818249	-0.042435840	-7.9817119
6.0000000	-2.0000000	7.9660792	-0.063612260	-7.9658251
7.0000000	-2.0000000	7.9494882	-0.082260177	-7.9490623
8.0000000	-2.0000000	7.9265614	-0.083086058	-7.9261260
9.0000000	-2.0000000	7.8436303	-0.097841196	-7.8430200
10.000000	-2.0000000	7.7754354	-0.14340024	-7.7741132
11.000000	-2.0000000	7.7160501	-0.20136309	-7.7134223
12.000000	-2.0000000	7.5388136	-0.28131104	-7.5335631
13.000000	-2.0000000	7.3413591	-0.36521369	-7.3322692
14.000000	-2.0000000	7.1928449	-0.46806192	-7.1775994
15.000000	-2.0000000	7.0441113	-0.68655723	-7.0105734
16.000000	-2.0000000	6.8199949	-0.91287208	-6.7586236
17.000000	-2.0000000	6.6101332	-1.1145461	-6.5154929
18.000000	-2.0000000	6.2915344	-1.3381305	-6.1475859
19.000000	-2.0000000	5.8238807	-1.6822840	-5.5756173
20.000000	-2.0000000	5.3940649	-1.9937900	-5.0120592
21.000000	-2.0000000	4.8175406	-1.8397783	-4.4524055
22.000000	-2.0000000	3.8956268	-1.8101176	-3.4495480
23.000000	-2.0000000	3.3132298	-1.3029242	-3.0462897
24.000000	-2.0000000	2.7602179	-0.79573083	-2.6430314
25.000000	-2.0000000	0.00000000	0.00000000	0.00000000
-25.000000	-1.0000000	0.00000000	0.00000000	0.00000000
-24.000000	-1.0000000	92.330002	1.8149850	-92.312164
-23.000000	-1.0000000	2.7051067	1.2548206	-2.3964615
-22.000000	-1.0000000	3.2315867	0.93768483	-3.0925555
-21.000000	-1.0000000	3.8393798	0.62065321	-3.7888820
-20.000000	-1.0000000	4.6275845	0.44591278	-4.6060505
-19.000000	-1.0000000	5.2398906	0.43592972	-5.2217255
-18.000000	-1.0000000	5.8938332	0.37370068	-5.8819737
-17.000000	-1.0000000	6.3683000	0.23161830	-6.3640866
-16.000000	-1.0000000	6.7426934	0.21084887	-6.7393961
-15.000000	-1.0000000	7.1172442	0.19007942	-7.1147056
-14.000000	-1.0000000	7.2999506	0.092513703	-7.2993646
-13.000000	-1.0000000	7.4473205	0.071602933	-7.4469762
-12.000000	-1.0000000	7.5947571	0.050692167	-7.5945878
-11.000000	-1.0000000	7.7439222	0.031889725	-7.7438564
-10.000000	-1.0000000	7.8338413	0.015729802	-7.8338256
-9.0000000	-1.0000000	7.9248776	-0.0022972317	-7.9248772
-8.0000000	-1.0000000	7.9653687	-0.026247488	-7.9653254
-7.0000000	-1.0000000	7.9753795	-0.046310868	-7.9752450
-6.0000000	-1.0000000	8.0000639	-0.045402035	-7.9999347
-5.0000000	-1.0000000	8.0177498	-0.045415219	-8.0176210
-4.0000000	-1.0000000	8.0151882	-0.048096217	-8.0150442
-3.0000000	-1.0000000	8.0127153	-0.050599143	-8.0125551
-2.0000000	-1.0000000	8.0147667	-0.043708134	-8.0146475
-1.0000000	-1.0000000	8.0110197	-0.040039580	-8.0109196
0.00000000	-1.0000000	8.0069218	-0.036566779	-8.0068378
1.0000000	-1.0000000	8.0028257	-0.033093978	-8.0027571
2.0000000	-1.0000000	7.9963613	-0.029746827	-7.9963059
3.0000000	-1.0000000	7.9898543	-0.027691808	-7.9898062
4.0000000	-1.0000000	7.9833469	-0.025636788	-7.9833059
5.0000000	-1.0000000	7.9740143	-0.030636957	-7.9739556
6.0000000	-1.0000000	7.9550982	-0.042903021	-7.9549823
7.0000000	-1.0000000	7.9321666	-0.043728903	-7.9320459
8.0000000	-1.0000000	7.9092355	-0.044554781	-7.9091101
9.0000000	-1.0000000	7.8239908	-0.059828695	-7.8237619
10.000000	-1.0000000	7.7356491	-0.075828895	-7.7352777
11.000000	-1.0000000	7.6601429	-0.11077556	-7.6593418
12.000000	-1.0000000	7.4862905	-0.18991214	-7.4838810
13.000000	-1.0000000	7.2877326	-0.27381480	-7.2825871
14.000000	-1.0000000	7.1142492	-0.31060013	-7.1074657
15.000000	-1.0000000	6.8560414	-0.31627962	-6.8487425
16.000000	-1.0000000	6.6445394	-0.45224428	-6.6291308
17.000000	-1.0000000	6.4364524	-0.58820897	-6.4095187
18.000000	-1.0000000	6.0679955	-0.82989407	-6.0109773
19.000000	-1.0000000	5.5642791	-1.1740477	-5.4390087
20.000000	-1.0000000	5.0960093	-1.0720919	-4.9819603
21.000000	-1.0000000	4.5117745	-0.91974503	-4.4170327
22.000000	-1.0000000	3.5035977	-0.91589725	-3.3817642
23.000000	-1.0000000	2.5280063	-0.89914310	-2.3627014
24.000000	-1.0000000	1.9982598	-0.39194968	-1.9594432
25.000000	-1.0000000	0.00000000	0.00000000	0.00000000
-25.000000	0.00000000	0.49122924	0.00000000	0.49122924
-24.000000	0.00000000	91.955803	-0.11241025	-91.955734
-23.000000	0.00000000	2.1672721	0.29225552	-2.1474764
-22.000000	0.00000000	3.0342607	0.060160432	-3.0336642
-21.000000	0.00000000	3.9236209	-0.17193463	-3.9198520
-20.000000	0.00000000	4.7045317	-0.31111884	-4.6942329
-19.000000	0.00000000	5.3112082	-0.31188300	-5.3020430
-18.000000	0.00000000	5.9267025	-0.20965382	-5.9229932
-17.000000	0.00000000	6.4004354	-0.087797999	-6.3998332
-16.000000	0.00000000	6.7485600	-0.093305081	-6.7479148
-15.000000	0.00000000	7.0966854	-0.098812155	-7.0959973
-14.000000	0.00000000	7.2678418	-0.029541861	-7.2677817
-13.000000	0.00000000	7.4364834	-0.046545360	-7.4363379
-12.000000	0.00000000	7.6051593	-0.063548863	-7.6048937
-11.000000	0.00000000	7.7502098	-0.074484669	-7.7498517
-10.000000	0.00000000	7.8269138	-0.067887098	-7.8266196
-9.0000000	0.00000000	7.9036255	-0.061289519	-7.9033880
-8.0000000	0.00000000	7.9491205	-0.058105182	-7.9489083
-7.0000000	0.00000000	7.9738030	-0.057196349	-7.9735980
-6.0000000	0.00000000	7.9984851	-0.056287520	-7.9982872
-5.0000000	0.00000000	8.0157747	-0.056352992	-8.0155764
-4.0000000	0.00000000	8.0148993	-0.055535663	-8.0147066
-3.0000000	0.00000000	8.0169468	-0.048644651	-8.0167990
-2.0000000	0.00000000	8.0190001	-0.041753635	-8.0188913
-1.0000000	0.00000000	8.0151243	-0.038156785	-8.0150337
0.00000000	0.00000000	8.0111561	-0.034425624	-8.0110817
1.0000000	0.00000000	8.0080462	-0.028969055	-8.0079937
2.0000000	0.00000000	8.0011520	-0.024572922	-8.0011139
3.0000000	0.00000000	7.9916697	-0.020901604	-7.9916425
4.0000000	0.00000000	7.9821887	-0.017230283	-7.9821701
5.0000000	0.00000000	7.9689445	-0.0096969726	-7.9689388
6.0000000	0.00000000	7.9393330	-0.0054167230	-7.9393311
7.0000000	0.00000000	7.9150314	-0.0051976303	-7.9150295
8.0000000	0.00000000	7.8920956	-0.0060235104	-7.8920932
9.0000000	0.00000000	7.8045354	-0.021816203	-7.8045049
10.000000	0.00000000	7.7270522	-0.027988242	-7.7270017
11.000000	0.00000000	7.6586928	-0.025970113	-7.6586490
12.000000	0.00000000	7.5075588	0.033415332	-7.5074844
13.000000	0.00000000	7.3349810	0.0013418038	-7.3349810
14.000000	0.00000000	7.1625423	-0.030731728	-7.1624765
15.000000	0.00000000	6.8476157	0.032982450	-6.8475361
16.000000	0.00000000	6.5235772	0.074092761	-6.5231566
17.000000	0.00000000	6.3038487	-0.061871927	-6.3035450
18.000000	0.00000000	5.8831673	-0.32165778	-5.8743677
19.000000	0.00000000	5.3962216	-0.34427783	-5.3852282
20.000000	0.00000000	4.9541445	-0.15039365	-4.9518614
21.000000	0.00000000	4.3816600	0.00028824172	-4.3816600
22.000000	0.00000000	3.3463941	0.0041359607	-3.3463914
23.000000	0.00000000	2.3111372	0.0079836799	-2.3111234
24.000000	0.00000000	1.2759098	0.011831399	-1.2758549
25.000000	0.00000000	0.48875460	0.00000000	0.48875460
-25.000000	1.0000000	0.00000000	0.00000000	0.00000000
-24.000000	1.0000000	91.789360	-1.6980650	-91.773651
-23.000000	1.0000000	2.8460503	-0.36127868	-2.8230267
-22.000000	1.0000000	3.2482855	-0.73242742	-3.1646340
-21.000000	1.0000000	4.1640677	-0.96452248	-4.0508218
-20.000000	1.0000000	4.9002490	-1.0681504	-4.7824154
-19.000000	1.0000000	5.4860067	-0.89749569	-5.4120951
-18.000000	1.0000000	6.0873308	-0.60967010	-6.0567236
-17.000000	1.0000000	6.5670738	-0.47142637	-6.5501308
-16.000000	1.0000000	6.9146805	-0.47693348	-6.8982129
-15.000000	1.0000000	7.1852937	-0.36661705	-7.1759348
-14.000000	1.0000000	7.3413897	-0.27059868	-7.3364010
-13.000000	1.0000000	7.4757690	-0.19231239	-7.4732952
-12.000000	1.0000000	7.6324372	-0.17494832	-7.6304321
-11.000000	1.0000000	7.7579556	-0.18085906	-7.7558470
-10.000000	1.0000000	7.8401675	-0.15979694	-7.8385386
-9.0000000	1.0000000	7.9297371	-0.12018899	-7.9288263
-8.0000000	1.0000000	7.9752893	-0.10000090	-7.9746623
-7.0000000	1.0000000	7.9934783	-0.091847733	-7.9929504
-6.0000000	1.0000000	8.0116758	-0.083694562	-8.0112391
-5.0000000	1.0000000	8.0209837	-0.062224049	-8.0207424
-4.0000000	1.0000000	8.0201616	-0.054044932	-8.0199795
-3.0000000	1.0000000	8.0211782	-0.046690155	-8.0210428
-2.0000000	1.0000000	8.0232353	-0.039799143	-8.0231361
-1.0000000	1.0000000	8.0197611	-0.035205327	-8.0196838
0.00000000	1.0000000	8.0166502	-0.029748756	-8.0165949
1.0000000	1.0000000	8.0135450	-0.024292190	-8.0135078
2.0000000	1.0000000	8.0067902	-0.019857598	-8.0067654
3.0000000	1.0000000	7.9974961	-0.015859922	-7.9974804
4.0000000	1.0000000	7.9926591	-0.0040674014	-7.9926581
5.0000000	1.0000000	7.9818692	0.0059160986	-7.9818668
6.0000000	1.0000000	7.9522662	0.010196349	-7.9522595
7.0000000	1.0000000	7.9226646	0.014476598	-7.9226513
8.0000000	1.0000000	7.9087558	0.042568605	-7.9086413
9.0000000	1.0000000	7.8496499	0.073527351	-7.8493056
10.000000	1.0000000	7.7813206	0.075545475	-7.7809539
11.000000	1.0000000	7.7051954	0.089222588	-7.7046790
12.000000	1.0000000	7.5541725	0.21671434	-7.5510635
13.000000	1.0000000	7.3953404	0.28121021	-7.3899918
14.000000	1.0000000	7.2217870	0.24913667	-7.2174883
15.000000	1.0000000	6.8852706	0.32978338	-6.8773685
16.000000	1.0000000	6.5379796	0.41897577	-6.5245409
17.000000	1.0000000	6.2149510	0.46446514	-6.1975713
18.000000	1.0000000	5.8011885	0.38353622	-5.7884960
19.000000	1.0000000	5.3861694	0.57742041	-5.3551292
20.000000	1.0000000	4.9818325	0.77130461	-4.9217625
21.000000	1.0000000	4.4426575	0.92032146	-4.3462873
22.000000	1.0000000	3.4375770	0.92416912	-3.3110189
23.000000	1.0000000	2.5558026	0.83950025	-2.4139938
24.000000	1.0000000	2.2517059	0.29697633	-2.2320359
25.000000	1.0000000	0.00000000	0.00000000	0.00000000
-25.000000	2.0000000	0.00000000	0.00000000	0.00000000
-24.000000	2.0000000	91.650414	-3.2837200	-91.591568
-23.000000	2.0000000	4.3027506	-0.83011496	-4.2219157
-22.000000	2.0000000	4.5586119	-1.2469079	-4.3847647
-21.000000	2.0000000	4.8423848	-1.6637009	-4.5476136
-20.000000	2.0000000	5.1512160	-1.5853376	-4.9011970
-19.000000	2.0000000	5.6955876	-1.2975121	-5.5458255
-18.000000	2.0000000	6.2722554	-1.0096864	-6.1904540
-17.000000	2.0000000	6.7547665	-0.85505474	-6.7004290
-16.000000	2.0000000	7.0523343	-0.79319274	-7.0075860
-15.000000	2.0000000	7.2819834	-0.63214970	-7.2544928
-14.000000	2.0000000	7.4329534	-0.53721780	-7.4135141
-13.000000	2.0000000	7.5643435	-0.45893154	-7.5504088
-12.000000	2.0000000	7.6999598	-0.34802046	-7.6920910
-11.000000	2.0000000	7.7847376	-0.24674547	-7.7808261
-10.000000	2.0000000	7.8720679	-0.20549220	-7.8693852
-9.0000000	2.0000000	7.9614010	-0.16588426	-7.9596725
-8.0000000	2.0000000	8.0055923	-0.14624321	-8.0042562
-7.0000000	2.0000000	8.0237322	-0.13809004	-8.0225439
-6.0000000	2.0000000	8.0332279	-0.098154373	-8.0326281
-5.0000000	2.0000000	8.0399141	-0.066875935	-8.0396357
-4.0000000	2.0000000	8.0390873	-0.058696821	-8.0388727
-3.0000000	2.0000000	8.0382662	-0.050517704	-8.0381079
-2.0000000	2.0000000	8.0292387	-0.035716165	-8.0291595
-1.0000000	2.0000000	8.0258141	-0.030356215	-8.0257568
0.00000000	2.0000000	8.0223942	-0.024996264	-8.0223551
1.0000000	2.0000000	8.0190449	-0.019615324	-8.0190210
2.0000000	2.0000000	8.0139837	-0.012420068	-8.0139742
3.0000000	2.0000000	8.0091524	-0.00062754640	-8.0091524
4.0000000	2.0000000	8.0043373	0.011164975	-8.0043297
5.0000000	2.0000000	7.9948239	0.021529172	-7.9947948
6.0000000	2.0000000	7.9662819	0.027284877	-7.9662352
7.0000000	2.0000000	7.9581995	0.061591052	-7.9579611
8.0000000	2.0000000	7.9481673	0.097867966	-7.9475646
9.0000000	2.0000000	7.9022880	0.16820171	-7.9004974
10.000000	2.0000000	7.8369517	0.17907920	-7.8349056
11.000000	2.0000000	7.7448130	0.21758996	-7.7417560
12.000000	2.0000000	7.5959830	0.34508172	-7.5881405
13.000000	2.0000000	7.4495301	0.47257346	-7.4345260
14.000000	2.0000000	7.2798896	0.53739190	-7.2600279
15.000000	2.0000000	6.9355626	0.62658429	-6.9072008
16.000000	2.0000000	6.6454034	0.71366543	-6.6069713
17.000000	2.0000000	6.3713307	0.80017889	-6.3208838
18.000000	2.0000000	5.9465256	1.1483523	-5.8345909
19.000000	2.0000000	5.5320249	1.4991186	-5.3250299
20.000000	2.0000000	5.1763525	1.6930027	-4.8916631
21.000000	2.0000000	4.6873116	1.8403547	-4.3109145
22.000000	2.0000000	3.9239140	1.6671691	-3.5521328
23.000000	2.0000000	3.5528724	1.1246452	-3.3701744
24.000000	2.0000000	3.2409241	0.58212125	-3.1882164
25.000000	2.0000000	0.00000000	0.00000000	0.00000000
-25.000000	3.0000000	0.00000000	0.00000000	0.00000000
-24.000000	3.0000000	91.539085	-4.8693748	-91.409485
-23.000000	3.0000000	5.7689443	-1.2989513	-5.6208043
-22.000000	3.0000000	5.8510599	-1.7511861	-5.5828533
-21.000000	3.0000000	5.7421241	-2.2496297	-5.2831011
-20.000000	3.0000000	5.8923917	-2.0959198	-5.5070319
-19.000000	3.0000000	6.1417294	-1.7463934	-5.8882041
-18.000000	3.0000000	6.4793959	-1.4097028	-6.3241844
-17.000000	3.0000000	6.9471569	-1.2197685	-6.8392363
-16.000000	3.0000000	7.1647978	-1.0587254	-7.0861435
-15.000000	3.0000000	7.3888216	-0.89611763	-7.3342795
-14.000000	3.0000000	7.5362744	-0.74296093	-7.4995627
-13.000000	3.0000000	7.6695800	-0.59816879	-7.6462183
-12.000000	3.0000000	7.8060513	-0.45337662	-7.7928739
-11.000000	3.0000000	7.8855634	-0.35514247	-7.8775620
-10.000000	3.0000000	7.9359088	-0.28042281	-7.9309525
-9.0000000	3.0000000	7.9933190	-0.21157953	-7.9905186
-8.0000000	3.0000000	8.0335674	-0.18328568	-8.0314760
-7.0000000	3.0000000	8.0427618	-0.14307602	-8.0414886
-6.0000000	3.0000000	8.0521584	-0.10286636	-8.0515013
-5.0000000	3.0000000	8.0588474	-0.071527824	-8.0585299
-4.0000000	3.0000000	8.0577259	-0.063115411	-8.0574789
-3.0000000	3.0000000	8.0467539	-0.046733059	-8.0466185
-2.0000000	3.0000000	8.0360155	-0.030644307	-8.0359573
-1.0000000	3.0000000	8.0325947	-0.025284354	-8.0325546
0.00000000	3.0000000	8.0291777	-0.019924404	-8.0291529
1.0000000	3.0000000	8.0266333	-0.018808253	-8.0266113
2.0000000	3.0000000	8.0234289	-0.011532373	-8.0234203
3.0000000	3.0000000	8.0192251	0.0042953277	-8.0192242
4.0000000	3.0000000	8.0150528	0.020123029	-8.0150280
5.0000000	3.0000000	8.0141993	0.041087974	-8.0140944
6.0000000	3.0000000	8.0068979	0.081352517	-8.0064850
7.0000000	3.0000000	7.9990473	0.11565869	-7.9982109
8.0000000	3.0000000	7.9879570	0.15316732	-7.9864883
9.0000000	3.0000000	7.9425664	0.22350107	-7.9394212
10.000000	3.0000000	7.8939185	0.28261292	-7.8888578
11.000000	3.0000000	7.7865224	0.34595734	-7.7788329
12.000000	3.0000000	7.6399021	0.47344908	-7.6252179
13.000000	3.0000000	7.5375428	0.59841335	-7.5137510
14.000000	3.0000000	7.4342628	0.74947685	-7.3963876
15.000000	3.0000000	7.2376361	0.91364306	-7.1797376
16.000000	3.0000000	6.9658246	1.0001566	-6.8936491
17.000000	3.0000000	6.6963215	1.0866700	-6.6075616
18.000000	3.0000000	6.2719851	1.4644406	-6.0986238
19.000000	3.0000000	5.8653879	1.8913727	-5.5520701
20.000000	3.0000000	5.5163155	2.3183048	-5.0055170
21.000000	3.0000000	5.4132514	2.6057198	-4.7448411
22.000000	3.0000000	4.9128833	1.9523141	-4.5083137
23.000000	3.0000000	4.5502591	1.4097902	-4.3263555
24.000000	3.0000000	4.2341681	0.86726612	-4.1443973
25.000000	3.0000000	0.00000000	0.00000000	0.00000000
-25.000000	4.0000000	0.00000000	0.00000000	0.00000000
-24.000000	4.0000000	6.9886694	-1.3509946	-6.8568444
-23.000000	4.0000000	6.8129201	-1.8494381	-6.5570922
-22.000000	4.0000000	6.6833258	-2.3478818	-6.2573395
-21.000000	4.0000000	6.6026068	-2.8463254	-5.9575872
-20.000000	4.0000000	6.7627530	-2.6336660	-6.2288547
-19.000000	4.0000000	6.9935508	-2.2841396	-6.6100273
-18.000000	4.0000000	7.1493449	-1.8645740	-6.9019198
-17.000000	4.0000000	7.1500111	-1.4164010	-7.0083141
-16.000000	4.0000000	7.3506689	-1.2165890	-7.2492929
-15.000000	4.0000000	7.5832553	-1.0350770	-7.5122819
-14.000000	4.0000000	7.6913486	-0.86721104	-7.6423025
-13.000000	4.0000000	7.7788801	-0.70352489	-7.7470012
-12.000000	4.0000000	7.9134068	-0.55873281	-7.8936572
-11.000000	4.0000000	7.9877586	-0.46353948	-7.9742975
-10.000000	4.0000000	8.0360107	-0.38288024	-8.0268841
-9.0000000	4.0000000	8.0779295	-0.25994927	-8.0737457
-8.0000000	4.0000000	8.0888681	-0.19150305	-8.0866013
-7.0000000	4.0000000	8.0840654	-0.14994554	-8.0826750
-6.0000000	4.0000000	8.0794744	-0.10838804	-8.0787477
-5.0000000	4.0000000	8.0753202	-0.074194707	-8.0749798
-4.0000000	4.0000000	8.0643263	-0.057812352	-8.0641193
-3.0000000	4.0000000	8.0533667	-0.041429996	-8.0532598
-2.0000000	4.0000000	8.0427961	-0.025572445	-8.0427551
-1.0000000	4.0000000	8.0397577	-0.022061352	-8.0397272
0.00000000	4.0000000	8.0373936	-0.021822667	-8.0373640
1.0000000	4.0000000	8.0350294	-0.021583982	-8.0350008
2.0000000	4.0000000	8.0320358	-0.016097210	-8.0320196
3.0000000	4.0000000	8.0278234	-0.00026950918	-8.0278234
4.0000000	4.0000000	8.0300798	0.017096831	-8.0300617
5.0000000	4.0000000	8.0462513	0.037779018	-8.0461626
6.0000000	4.0000000	8.0418377	0.087347165	-8.0413637
7.0000000	4.0000000	8.0362339	0.13903366	-8.0350313
8.0000000	4.0000000	8.0347729	0.19372083	-8.0324373
9.0000000	4.0000000	7.9896894	0.26415670	-7.9853215
10.000000	4.0000000	7.9452543	0.33459258	-7.9382062
11.000000	4.0000000	7.9003377	0.47010130	-7.8863387
12.000000	4.0000000	7.8107705	0.59427053	-7.7881308
13.000000	4.0000000	7.7234116	0.71843970	-7.6899238
14.000000	4.0000000	7.6081915	0.89337385	-7.5555582
15.000000	4.0000000	7.4724145	1.1135362	-7.3889794
16.000000	4.0000000	7.2946939	1.2866478	-7.1803269
17.000000	4.0000000	7.0296593	1.3731613	-6.8942394
18.000000	4.0000000	6.6070924	1.7805290	-6.3626556
19.000000	4.0000000	6.2454977	2.1949537	-5.8470864
20.000000	4.0000000	6.0814981	2.5289629	-5.5307293
21.000000	4.0000000	6.4591746	3.0385277	-5.6998496
22.000000	4.0000000	6.5589461	2.9929147	-5.8362861
23.000000	4.0000000	5.8480492	2.0726628	-5.4684319
24.000000	4.0000000	5.2291441	1.1524111	-5.1005783
25.000000	4.0000000	0.00000000	0.00000000	0.00000000
-25.000000	5.0000000	0.00000000	0.00000000	0.00000000
-24.000000	5.0000000	6.9404564	-1.4224068	-6.7931356
-23.000000	5.0000000	8.0254440	-2.7482741	-7.5402083
-22.000000	5.0000000	7.5313177	-2.9445775	-6.9318261
-21.000000	5.0000000	7.4725356	-3.4430211	-6.6320734
-20.000000	5.0000000	7.6400118	-3.1714122	-6.9506779
-19.000000	5.0000000	7.5784984	-2.6423120	-7.1029449
-18.000000	5.0000000	7.4693499	-2.0550568	-7.1810813
-17.000000	5.0000000	7.4788437	-1.6460948	-7.2954421
-16.000000	5.0000000	7.5589361	-1.3621182	-7.4351969
-15.000000	5.0000000	7.7793851	-1.1740365	-7.6902843
-14.000000	5.0000000	7.8826966	-1.0063876	-7.8181896
-13.000000	5.0000000	7.9645987	-0.84141386	-7.9200287
-12.000000	5.0000000	8.0507059	-0.66664863	-8.0230570
-11.000000	5.0000000	8.0798025	-0.51525551	-8.0633564
-10.000000	5.0000000	8.1197014	-0.39232457	-8.1102180
-9.0000000	5.0000000	8.1615267	-0.26939359	-8.1570797
-8.0000000	5.0000000	8.1715584	-0.20236257	-8.1690521
-7.0000000	5.0000000	8.1667089	-0.16080508	-8.1651258
-6.0000000	5.0000000	8.1357050	-0.10088906	-8.1350794
-5.0000000	5.0000000	8.0938368	-0.039844505	-8.0937386
-4.0000000	5.0000000	8.0812073	-0.027579440	-8.0811605
-3.0000000	5.0000000	8.0685978	-0.015314375	-8.0685835
-2.0000000	5.0000000	8.0401096	-0.015070650	-8.0400953
-1.0000000	5.0000000	8.0443926	-0.021222182	-8.0443649
0.00000000	5.0000000	8.0457907	-0.024598394	-8.0457535
1.0000000	5.0000000	8.0434265	-0.024359707	-8.0433893
2.0000000	5.0000000	8.0406466	-0.020662047	-8.0406199
3.0000000	5.0000000	8.0433416	-0.0031799988	-8.0433407
4.0000000	5.0000000	8.0594616	0.017502187	-8.0594425
5.0000000	5.0000000	8.0756340	0.038184371	-8.0755434
6.0000000	5.0000000	8.0753813	0.081919841	-8.0749655
7.0000000	5.0000000	8.0915461	0.13532995	-8.0904140
8.0000000	5.0000000	8.1009703	0.19162972	-8.0987034
9.0000000	5.0000000	8.0558519	0.26206562	-8.0515881
10.000000	5.0000000	8.0635567	0.36713657	-8.0551949
11.000000	5.0000000	8.0483475	0.52058429	-8.0314932
12.000000	5.0000000	7.9868007	0.69651467	-7.9563718
13.000000	5.0000000	7.9106565	0.83846599	-7.8660955
14.000000	5.0000000	7.7841482	1.0372709	-7.7147284
15.000000	5.0000000	7.6521692	1.2574332	-7.5481491
16.000000	5.0000000	7.5280056	1.4775957	-7.3815703
17.000000	5.0000000	7.3650002	1.6696851	-7.1732407
18.000000	5.0000000	7.0856295	2.0314257	-6.7881851
19.000000	5.0000000	6.8905621	2.3654349	-6.4718285
20.000000	5.0000000	6.7213707	2.6994445	-6.1554708
21.000000	5.0000000	7.3308840	3.2907965	-6.5507646
22.000000	5.0000000	8.1010542	3.9316726	-7.0830102
23.000000	5.0000000	7.7495499	3.2803721	-7.0210171
24.000000	5.0000000	6.5791736	1.5172452	-6.4018350
25.000000	5.0000000	0.00000000	0.00000000	0.00000000
-25.000000	6.0000000	0.00000000	0.00000000	0.00000000
-24.000000	6.0000000	7.7787976	-1.9124080	-7.5400524
-23.000000	6.0000000	9.2327003	-3.5814779	-8.5097456
-22.000000	6.0000000	8.8126116	-3.7975607	-7.9523997
-21.000000	6.0000000	8.2211828	-3.9031775	-7.2355413
-20.000000	6.0000000	8.0650301	-3.4200499	-7.3039694
-19.000000	6.0000000	7.9069729	-2.8327947	-7.3821063
-18.000000	6.0000000	7.7908711	-2.2455397	-7.4602427
-17.000000	6.0000000	7.8111434	-1.8757883	-7.5825706
-16.000000	6.0000000	7.8846798	-1.5918119	-7.7223253
-15.000000	6.0000000	7.9770856	-1.3129960	-7.8682866
-14.000000	6.0000000	8.0753679	-1.1273797	-7.9962859
-13.000000	6.0000000	8.1553888	-0.91369027	-8.1040449
-12.000000	6.0000000	8.2415857	-0.70000076	-8.2118044
-11.000000	6.0000000	8.2444324	-0.54438579	-8.2264395
-10.000000	6.0000000	8.2227182	-0.40648672	-8.2126646
-9.0000000	6.0000000	8.2451305	-0.27883792	-8.2404146
-8.0000000	6.0000000	8.2542582	-0.21322210	-8.2515039
-7.0000000	6.0000000	8.2071171	-0.14235958	-8.2058821
-6.0000000	6.0000000	8.1579819	-0.069686934	-8.1576843
-5.0000000	6.0000000	8.1133232	-0.0035169066	-8.1133223
-4.0000000	6.0000000	8.1007490	0.0087481588	-8.1007442
-3.0000000	6.0000000	8.0744181	0.012339610	-8.0744085
-2.0000000	6.0000000	8.0287609	0.0011567210	-8.0287609
-1.0000000	6.0000000	8.0330324	-0.0049948096	-8.0330305
0.00000000	6.0000000	8.0373068	-0.011146341	-8.0372992
1.0000000	6.0000000	8.0415878	-0.017297871	-8.0415688
2.0000000	6.0000000	8.0536909	-0.030752474	-8.0536318
3.0000000	6.0000000	8.0745287	-0.015285037	-8.0745144
4.0000000	6.0000000	8.0910006	0.0027037414	-8.0910006
5.0000000	6.0000000	8.1075153	0.020692520	-8.1074886
6.0000000	6.0000000	8.1395178	0.078043923	-8.1391439
7.0000000	6.0000000	8.1600056	0.13266540	-8.1589270
8.0000000	6.0000000	8.1671686	0.18953864	-8.1649694
9.0000000	6.0000000	8.1548338	0.28189746	-8.1499596
10.000000	6.0000000	8.1963167	0.40918127	-8.1860962
11.000000	6.0000000	8.1902561	0.55879158	-8.1711721
12.000000	6.0000000	8.1293201	0.73472196	-8.0960503
13.000000	6.0000000	8.1271410	0.93576068	-8.0730896
14.000000	6.0000000	8.0379486	1.1556243	-7.9544420
15.000000	6.0000000	7.9171386	1.3728230	-7.7972074
16.000000	6.0000000	7.8036766	1.5900216	-7.6399736
17.000000	6.0000000	7.6824021	1.8711015	-7.4510593
18.000000	6.0000000	7.6497426	2.2029116	-7.3256907
19.000000	6.0000000	7.5360589	2.5359163	-7.0965705
20.000000	6.0000000	7.4573331	2.9021890	-6.8694334
21.000000	6.0000000	8.2059832	3.5430651	-7.4016790
22.000000	6.0000000	8.5637779	3.9433444	-7.6018639
23.000000	6.0000000	8.6225443	3.6331191	-7.8197646
24.000000	6.0000000	7.4926486	1.9308459	-7.2395868
25.000000	6.0000000	0.00000000	0.00000000	0.00000000
-25.000000	7.0000000	0.00000000	0.00000000	0.00000000
-24.000000	7.0000000	0.00000000	0.00000000	0.00000000
-23.000000	7.0000000	8.7464733	-2.9817822	-8.2225161
-22.000000	7.0000000	8.8202076	-3.4971230	-8.0972958
-21.000000	7.0000000	8.3338137	-3.5677426	-7.5315108
-20.000000	7.0000000	8.2816820	-3.2989933	-7.5962424
-19.000000	7.0000000	8.2362146	-3.0232775	-7.6612682
-18.000000	7.0000000	8.1137285	-2.4360225	-7.7394047
-17.000000	7.0000000	8.1464853	-2.1054821	-7.8696990
-16.000000	7.0000000	8.2042990	-1.7948997	-8.0055513
-15.000000	7.0000000	8.2677851	-1.4600499	-8.1378450
-14.000000	7.0000000	8.2919531	-1.1844419	-8.2069225
-13.000000	7.0000000	8.3466940	-0.94704229	-8.2927923
-12.000000	7.0000000	8.4325008	-0.73335278	-8.4005518
-11.000000	7.0000000	8.4326763	-0.57925218	-8.4127579
-10.000000	7.0000000	8.4105721	-0.44135314	-8.3989840
-9.0000000	7.0000000	8.3699942	-0.26814657	-8.3656979
-8.0000000	7.0000000	8.2959509	-0.17443004	-8.2941170
-7.0000000	7.0000000	8.2292385	-0.11115745	-8.2284880
-6.0000000	7.0000000	8.1803818	-0.038484801	-8.1802912
-5.0000000	7.0000000	8.1329718	0.032810692	-8.1329060
-4.0000000	7.0000000	8.1125803	0.040128913	-8.1124811
-3.0000000	7.0000000	8.0619745	0.028451061	-8.0619240
-2.0000000	7.0000000	8.0174446	0.017384093	-8.0174255
-1.0000000	7.0000000	8.0217028	0.011232561	-8.0216951
0.00000000	7.0000000	8.0217600	-0.0078446567	-8.0217562
1.0000000	7.0000000	8.0210142	-0.029551059	-8.0209599
2.0000000	7.0000000	8.0434685	-0.045970328	-8.0433369
3.0000000	7.0000000	8.1045856	-0.053560637	-8.1044083
4.0000000	7.0000000	8.1264648	-0.038713600	-8.1263723
5.0000000	7.0000000	8.1451759	-0.014747414	-8.1451626
6.0000000	7.0000000	8.1810369	0.053106971	-8.1808643
7.0000000	7.0000000	8.2174578	0.12096135	-8.2165670
8.0000000	7.0000000	8.2470703	0.19665833	-8.2447252
9.0000000	7.0000000	8.2871952	0.32394212	-8.2808619
10.000000	7.0000000	8.3292294	0.45122597	-8.3169985
11.000000	7.0000000	8.3322649	0.59699881	-8.3108501
12.000000	7.0000000	8.3357277	0.80243063	-8.2970152
13.000000	7.0000000	8.3995209	1.0331624	-8.3357382
14.000000	7.0000000	8.3474598	1.2554718	-8.2525072
15.000000	7.0000000	8.2281351	1.4726706	-8.0952730
16.000000	7.0000000	8.0866747	1.7518442	-7.8946409
17.000000	7.0000000	7.9733663	2.0458362	-7.7064338
18.000000	7.0000000	7.9451709	2.3776462	-7.5810647
19.000000	7.0000000	7.9327521	2.7094564	-7.4556961
20.000000	7.0000000	7.9329319	2.9499593	-7.3640442
21.000000	7.0000000	8.1481352	3.2345479	-7.4786229
22.000000	7.0000000	8.4283028	3.5782008	-7.6310401
23.000000	7.0000000	8.4256105	2.9916263	-7.8766165
24.000000	7.0000000	0.00000000	0.00000000	0.00000000
25.000000	7.0000000	0.00000000	0.00000000	0.00000000
-25.000000	8.0000000	0.00000000	0.00000000	0.00000000
-24.000000	8.0000000	0.00000000	0.00000000	0.00000000
-23.000000	8.0000000	8.5891962	-2.9385064	-8.0709028
-22.000000	8.0000000	8.5125771	-3.2067783	-7.8854642
-21.000000	8.0000000	8.4980469	-3.3240035	-7.8209844
-20.000000	8.0000000	8.4641361	-3.0848093	-7.8819766
-19.000000	8.0000000	8.4373150	-2.8456151	-7.9429693
-18.000000	8.0000000	8.4202366	-2.5981152	-8.0093813
-17.000000	8.0000000	8.4495859	-2.2504075	-8.1443949
-16.000000	8.0000000	8.4954653	-1.9155576	-8.2766886
-15.000000	8.0000000	8.5562630	-1.5807078	-8.4089832
-14.000000	8.0000000	8.5771122	-1.3059995	-8.4770994
-13.000000	8.0000000	8.5993490	-1.0396764	-8.5362682
-12.000000	8.0000000	8.6301575	-0.77335328	-8.5954370
-11.000000	8.0000000	8.5953093	-0.57273108	-8.5762062
-10.000000	8.0000000	8.5391598	-0.37760395	-8.5308065
-9.0000000	8.0000000	8.4873695	-0.18247683	-8.4854078
-8.0000000	8.0000000	8.4136887	-0.091203943	-8.4131947
-7.0000000	8.0000000	8.3315983	-0.036585610	-8.3315182
-6.0000000	8.0000000	8.2498608	0.018032730	-8.2498407
-5.0000000	8.0000000	8.1550217	0.077615552	-8.1546526
-4.0000000	8.0000000	8.0918179	0.064241976	-8.0915632
-3.0000000	8.0000000	8.0372400	0.056324024	-8.0370426
-2.0000000	8.0000000	7.9917903	0.041200861	-7.9916840
-1.0000000	8.0000000	8.0000734	-0.0041360538	-8.0000725
0.00000000	8.0000000	7.9993191	-0.025842456	-7.9992771
1.0000000	8.0000000	7.9986224	-0.047548857	-7.9984813
2.0000000	8.0000000	8.0332747	-0.061188180	-8.0330420
3.0000000	8.0000000	8.0944052	-0.068778493	-8.0941133
4.0000000	8.0000000	8.1555433	-0.076368801	-8.1551857
5.0000000	8.0000000	8.1869802	-0.039684370	-8.1868839
6.0000000	8.0000000	8.2397594	0.0090358341	-8.2397547
7.0000000	8.0000000	8.2989969	0.050830066	-8.2988415
8.0000000	8.0000000	8.3543348	0.12253827	-8.3534365
9.0000000	8.0000000	8.3998852	0.27946192	-8.3952351
10.000000	8.0000000	8.4483118	0.43638557	-8.4370337
11.000000	8.0000000	8.5423632	0.62557280	-8.5194263
12.000000	8.0000000	8.6068316	0.89983231	-8.5596638
13.000000	8.0000000	8.6723957	1.1305641	-8.5983877
14.000000	8.0000000	8.6573200	1.3553195	-8.5505733
15.000000	8.0000000	8.5066204	1.6381134	-8.3474054
16.000000	8.0000000	8.3670092	1.9224514	-8.1431580
17.000000	8.0000000	8.2656717	2.2205708	-7.9618082
18.000000	8.0000000	8.2402182	2.5504732	-7.8355780
19.000000	8.0000000	8.1851301	2.8223631	-7.6831388
20.000000	8.0000000	8.1755714	3.0432696	-7.5880480
21.000000	8.0000000	8.2472315	3.1491868	-7.6222997
22.000000	8.0000000	8.2738848	3.1627638	-7.6455274
23.000000	8.0000000	8.3453569	2.8716080	-7.8357415
24.000000	8.0000000	0.00000000	0.00000000	0.00000000
25.000000	8.0000000	0.00000000	0.00000000	0.00000000
-25.000000	9.0000000	0.00000000	0.00000000	0.00000000
-24.000000	9.0000000	0.00000000	0.00000000	0.00000000
-23.000000	9.0000000	8.5956125	-3.1754045	-7.9875755
-22.000000	9.0000000	8.5283203	-3.4436765	-7.8021369
-21.000000	9.0000000	8.6589537	-3.3963745	-7.9650564
-20.000000	9.0000000	8.7552853	-3.2863269	-8.1151142
-19.000000	9.0000000	8.7254648	-3.0471325	-8.1761065
-18.000000	9.0000000	8.7192087	-2.7522411	-8.2734375
-17.000000	9.0000000	8.7449846	-2.3972223	-8.4099989
-16.000000	9.0000000	8.7871647	-2.0422034	-8.5465593
-15.000000	9.0000000	8.8452892	-1.7013658	-8.6801205
-14.000000	9.0000000	8.8630009	-1.4275572	-8.7472773
-13.000000	9.0000000	8.8788757	-1.0737013	-8.8137169
-12.000000	9.0000000	8.9093256	-0.70548999	-8.8813496
-11.000000	9.0000000	8.7879152	-0.48348692	-8.7746048
-10.000000	9.0000000	8.6554403	-0.29193422	-8.6505156
-9.0000000	9.0000000	8.6056614	-0.096807107	-8.6051168
-8.0000000	9.0000000	8.5322762	-0.0079778573	-8.5322723
-7.0000000	9.0000000	8.4422379	0.049765341	-8.4420910
-6.0000000	9.0000000	8.2877207	0.13147518	-8.2866774
-5.0000000	9.0000000	8.1402159	0.19734986	-8.1378231
-4.0000000	9.0000000	8.0468912	0.12580244	-8.0459080
-3.0000000	9.0000000	7.9868569	0.10891175	-7.9861145
-2.0000000	9.0000000	7.9427567	0.092639409	-7.9422164
-1.0000000	9.0000000	7.9574122	0.029935678	-7.9573560
0.00000000	9.0000000	7.9725614	-0.032768045	-7.9724941
1.0000000	9.0000000	7.9762721	-0.065546662	-7.9760027
2.0000000	9.0000000	8.0231104	-0.076406032	-8.0227470
3.0000000	9.0000000	8.0845060	-0.10087267	-8.0838766
4.0000000	9.0000000	8.1463442	-0.14400727	-8.1450710
5.0000000	9.0000000	8.2480316	-0.13513966	-8.2469244
6.0000000	9.0000000	8.3460178	-0.087320678	-8.3455610
7.0000000	9.0000000	8.4047699	-0.045526441	-8.4046469
8.0000000	9.0000000	8.4587040	0.030117821	-8.4586506
9.0000000	9.0000000	8.5025072	0.18704148	-8.5004492
10.000000	9.0000000	8.6445427	0.33173209	-8.6381750
11.000000	9.0000000	8.7893028	0.50814974	-8.7746010
12.000000	9.0000000	8.8499660	0.78623480	-8.8149719
13.000000	9.0000000	8.9190741	1.0643198	-8.8553429
14.000000	9.0000000	9.0244246	1.4470755	-8.9076490
15.000000	9.0000000	8.8372564	1.7628922	-8.6596365
16.000000	9.0000000	8.6646662	2.0787089	-8.4116240
17.000000	9.0000000	8.5449419	2.3753278	-8.2081575
18.000000	9.0000000	8.4795265	2.6472180	-8.0557184
19.000000	9.0000000	8.4251423	2.9191077	-7.9032803
20.000000	9.0000000	8.4182119	3.1365802	-7.8120518
21.000000	9.0000000	8.3915195	3.2259738	-7.7466564
22.000000	9.0000000	8.2911234	3.3027089	-7.6049223
23.000000	9.0000000	8.3241158	3.0800791	-7.7333055
24.000000	9.0000000	0.00000000	0.00000000	0.00000000
25.000000	9.0000000	0.00000000	0.00000000	0.00000000
-25.000000	10.000000	0.00000000	0.00000000	0.00000000
-24.000000	10.000000	0.00000000	0.00000000	0.00000000
-23.000000	10.000000	0.00000000	0.00000000	0.00000000
-22.000000	10.000000	8.6526728	-3.5074780	-7.9098887
-21.000000	10.000000	8.7936649	-3.4432204	-8.0915251
-20.000000	10.000000	8.9365873	-3.3789630	-8.2731619
-19.000000	10.000000	9.0149374	-3.2486501	-8.4092426
-18.000000	10.000000	9.0186357	-2.9063675	-8.5374947
-17.000000	10.000000	9.0652103	-2.5573680	-8.6970053
-16.000000	10.000000	9.1857338	-2.2230945	-8.9126625
-15.000000	10.000000	9.2964468	-1.8733736	-9.1057339
-14.000000	10.000000	9.1340275	-1.3457217	-9.0343504
-13.000000	10.000000	9.1543226	-0.97751051	-9.1019831
-12.000000	10.000000	9.1898375	-0.60929930	-9.1696167
-11.000000	10.000000	9.0676632	-0.39032477	-9.0592585
-10.000000	10.000000	8.9173470	-0.19968326	-8.9151106
-9.0000000	10.000000	8.7647333	-0.0056166607	-8.7647314
-8.0000000	10.000000	8.5747423	0.10362497	-8.5741158
-7.0000000	10.000000	8.4207411	0.18533479	-8.4187012
-6.0000000	10.000000	8.2676010	0.26704463	-8.2632875
-5.0000000	10.000000	8.1291914	0.31173271	-8.1232119
-4.0000000	10.000000	8.0348873	0.24018529	-8.0312967
-3.0000000	10.000000	7.9411726	0.16863786	-7.9393816
-2.0000000	10.000000	7.8940644	0.14407794	-7.8927493
-1.0000000	10.000000	7.9083071	0.081374221	-7.9078884
0.00000000	10.000000	7.9194021	0.0096494043	-7.9193964
1.0000000	10.000000	7.9182420	-0.094942041	-7.9176726
2.0000000	10.000000	8.0145350	-0.17036738	-8.0127239
3.0000000	10.000000	8.0767403	-0.21350199	-8.0739183
4.0000000	10.000000	8.1391611	-0.25663659	-8.1351137
5.0000000	10.000000	8.2395296	-0.24931449	-8.2357569
6.0000000	10.000000	8.3749027	-0.19567314	-8.3726168
7.0000000	10.000000	8.5106611	-0.14203177	-8.5094757
8.0000000	10.000000	8.5640917	-0.062302630	-8.5638647
9.0000000	10.000000	8.7170734	0.080460757	-8.7167025
10.000000	10.000000	8.8897820	0.22099321	-8.8870344
11.000000	10.000000	9.0382261	0.39072669	-9.0297766
12.000000	10.000000	9.0947714	0.66881168	-9.0701466
13.000000	10.000000	9.2786703	1.0542887	-9.2185793
14.000000	10.000000	9.4702597	1.4748751	-9.3547077
15.000000	10.000000	9.2810812	1.7906920	-9.1066952
16.000000	10.000000	9.1061563	2.1444945	-8.8500414
17.000000	10.000000	8.9675522	2.6730709	-8.5598879
18.000000	10.000000	8.8606367	2.8946166	-8.3744898
19.000000	10.000000	8.7619467	3.1161625	-8.1890926
20.000000	10.000000	8.5932808	3.3139589	-7.9285650
21.000000	10.000000	8.4432659	3.2871861	-7.7770915
22.000000	10.000000	8.3435392	3.3639214	-7.6353574
23.000000	10.000000	0.00000000	0.00000000	0.00000000
24.000000	10.000000	0.00000000	0.00000000	0.00000000
25.000000	10.000000	0.00000000	0.00000000	0.00000000
-25.000000	11.000000	0.00000000	0.00000000	0.00000000
-24.000000	11.000000	0.00000000	0.00000000	0.00000000
-23.000000	11.000000	0.00000000	0.00000000	0.00000000
-22.000000	11.000000	8.8682489	-3.8820157	-7.9734435
-21.000000	11.000000	9.0047789	-3.8189654	-8.1548481
-20.000000	11.000000	9.1433039	-3.7559152	-8.3362522
-19.000000	11.000000	9.3811388	-3.5316994	-8.6909647
-18.000000	11.000000	9.6399660	-3.1422982	-9.1134462
-17.000000	11.000000	9.7425432	-2.8080249	-9.3291025
-16.000000	11.000000	9.8601160	-2.4737515	-9.5447598
-15.000000	11.000000	9.8517056	-2.0538595	-9.6352358
-14.000000	11.000000	9.6774340	-1.5189128	-9.5574913
-13.000000	11.000000	9.5306759	-0.98396635	-9.4797468
-12.000000	11.000000	9.4717913	-0.51310861	-9.4578829
-11.000000	11.000000	9.3319702	-0.28814915	-9.3275204
-10.000000	11.000000	9.0999088	-0.051538285	-9.0997629
-9.0000000	11.000000	8.8739367	0.18507257	-8.8720064
-8.0000000	11.000000	8.6401701	0.27302510	-8.6358557
-7.0000000	11.000000	8.4036541	0.32177085	-8.3974915
-6.0000000	11.000000	8.2497282	0.40261409	-8.2398977
-5.0000000	11.000000	8.1197891	0.42611560	-8.1086006
-4.0000000	11.000000	8.0245218	0.35456812	-8.0166845
-3.0000000	11.000000	7.9298220	0.28302070	-7.9247699
-2.0000000	11.000000	7.8136783	0.17396446	-7.8117414
-1.0000000	11.000000	7.8256054	0.050883260	-7.8254399
0.00000000	11.000000	7.8239007	-0.053708185	-7.8237162
1.0000000	11.000000	7.8235950	-0.15829964	-7.8219934
2.0000000	11.000000	7.9167757	-0.24043587	-7.9131236
3.0000000	11.000000	8.0449820	-0.31420678	-8.0388441
4.0000000	11.000000	8.1335411	-0.36926588	-8.1251545
5.0000000	11.000000	8.2326193	-0.36348933	-8.2245913
6.0000000	11.000000	8.3671894	-0.30984798	-8.3614502
7.0000000	11.000000	8.5270767	-0.30568254	-8.5215960
8.0000000	11.000000	8.7226715	-0.23915105	-8.7193928
9.0000000	11.000000	8.9656143	-0.030278126	-8.9655628
10.000000	11.000000	9.1365595	0.11025434	-9.1358938
11.000000	11.000000	9.2889729	0.27330366	-9.2849512
12.000000	11.000000	9.4216452	0.62639779	-9.4007988
13.000000	11.000000	9.6614408	1.0648892	-9.6025753
14.000000	11.000000	9.9162827	1.5026749	-9.8017664
15.000000	11.000000	9.7252827	1.8184918	-9.5537539
16.000000	11.000000	9.5512428	2.3838577	-9.2489710
17.000000	11.000000	9.4196711	2.9674871	-8.9400349
18.000000	11.000000	9.3181047	3.2197542	-8.7441559
19.000000	11.000000	9.1739206	3.4692349	-8.4926577
20.000000	11.000000	8.8949623	3.8033857	-8.0408096
21.000000	11.000000	8.7322140	3.8207462	-7.8519721
22.000000	11.000000	8.5839872	3.7931905	-7.7004247
23.000000	11.000000	0.00000000	0.00000000	0.00000000
24.000000	11.000000	0.00000000	0.00000000	0.00000000
25.000000	11.000000	0.00000000	0.00000000	0.00000000
-25.000000	12.000000	0.00000000	0.00000000	0.00000000
-24.000000	12.000000	0.00000000	0.00000000	0.00000000
-23.000000	12.000000	0.00000000	0.00000000	0.00000000
-22.000000	12.000000	0.00000000	0.00000000	0.00000000
-21.000000	12.000000	9.2864408	-4.3975134	-8.1792336
-20.000000	12.000000	9.4305124	-4.3081284	-8.3889570
-19.000000	12.000000	9.7680883	-3.8776782	-8.9654427
-18.000000	12.000000	10.145531	-3.4472275	-9.5419292
-17.000000	12.000000	10.420222	-3.0586820	-9.9611998
-16.000000	12.000000	10.535218	-2.7244081	-10.176857
-15.000000	12.000000	10.407409	-2.2343450	-10.164736
-14.000000	12.000000	10.229143	-1.6993985	-10.086992
-13.000000	12.000000	10.045780	-1.0531092	-9.9904289
-12.000000	12.000000	9.8701725	-0.24817638	-9.8670521
-11.000000	12.000000	9.4823046	-0.071409889	-9.4820356
-10.000000	12.000000	9.2080889	0.13915095	-9.2070370
-9.0000000	12.000000	8.9871397	0.37576178	-8.9792805
-8.0000000	12.000000	8.7550621	0.46044716	-8.7429457
-7.0000000	12.000000	8.5198126	0.50919288	-8.5045824
-6.0000000	12.000000	8.2850275	0.55793864	-8.2662191
-5.0000000	12.000000	8.0751743	0.52131677	-8.0583296
-4.0000000	12.000000	7.9264708	0.42222899	-7.9152169
-3.0000000	12.000000	7.7788191	0.32314125	-7.7721043
-2.0000000	12.000000	7.6322803	0.22405349	-7.6289911
-1.0000000	12.000000	7.6804233	0.046848420	-7.6802802
0.00000000	12.000000	7.7289233	-0.11706578	-7.7280369
1.0000000	12.000000	7.7294922	-0.22165722	-7.7263131
2.0000000	12.000000	7.8115044	-0.30668634	-7.8054814
3.0000000	12.000000	7.9403229	-0.38045731	-7.9312029
4.0000000	12.000000	8.0705633	-0.45921332	-8.0574884
5.0000000	12.000000	8.2685471	-0.55514181	-8.2498903
6.0000000	12.000000	8.4384899	-0.57041955	-8.4191885
7.0000000	12.000000	8.6084337	-0.58569729	-8.5884857
8.0000000	12.000000	8.8038397	-0.51144803	-8.7889709
9.0000000	12.000000	9.0419226	-0.30097860	-9.0369120
10.000000	12.000000	9.2852936	-0.090509228	-9.2848520
11.000000	12.000000	9.5920029	0.12293794	-9.5912151
12.000000	12.000000	9.8068180	0.60775334	-9.7879677
13.000000	12.000000	10.044317	1.0754895	-9.9865723
14.000000	12.000000	10.300223	1.5139809	-10.188350
15.000000	12.000000	10.163590	2.0395916	-9.9568386
16.000000	12.000000	9.9981642	2.6232212	-9.6479015
17.000000	12.000000	9.8742170	3.2068505	-9.3389654
18.000000	12.000000	9.7789564	3.5448918	-9.1138210
19.000000	12.000000	9.5011797	3.8731627	-8.6758871
20.000000	12.000000	9.2377644	4.2073135	-8.2240381
21.000000	12.000000	9.0444984	4.3550892	-7.9269257
22.000000	12.000000	0.00000000	0.00000000	0.00000000
23.000000	12.000000	0.00000000	0.00000000	0.00000000
24.000000	12.000000	0.00000000	0.00000000	0.00000000
25.000000	12.000000	0.00000000	0.00000000	0.00000000
-25.000000	13.000000	0.00000000	0.00000000	0.00000000
-24.000000	13.000000	0.00000000	0.00000000	0.00000000
-23.000000	13.000000	0.00000000	0.00000000	0.00000000
-22.000000	13.000000	0.00000000	0.00000000	0.00000000
-21.000000	13.000000	9.5948200	-4.9760613	-8.2036200
-20.000000	13.000000	9.8344212	-4.6541071	-8.6634359
-19.000000	13.000000	10.159499	-4.2236567	-9.2399216
-18.000000	13.000000	10.523796	-3.7932057	-9.8164082
-17.000000	13.000000	10.923387	-3.3627553	-10.392894
-16.000000	13.000000	11.168561	-2.9497771	-10.771981
-15.000000	13.000000	10.894930	-2.2333574	-10.663565
-14.000000	13.000000	10.636539	-1.4284245	-10.540188
-13.000000	13.000000	10.435452	-0.62349170	-10.416810
-12.000000	13.000000	10.274798	0.13458319	-10.273917
-11.000000	13.000000	9.8782415	0.27646706	-9.8743715
-10.000000	13.000000	9.4840584	0.41835091	-9.4748268
-9.0000000	13.000000	9.1041937	0.56645101	-9.0865545
-8.0000000	13.000000	8.8368969	0.66432559	-8.8118906
-7.0000000	13.000000	8.5193920	0.75072396	-8.4862509
-6.0000000	13.000000	8.2034349	0.83712220	-8.1606112
-5.0000000	13.000000	7.9554033	0.74624884	-7.9203253
-4.0000000	13.000000	7.7774968	0.48431370	-7.7624030
-3.0000000	13.000000	7.6257811	0.36204809	-7.6171818
-2.0000000	13.000000	7.4786935	0.26296034	-7.4740691
-1.0000000	13.000000	7.4868569	0.10150290	-7.4861689
0.00000000	13.000000	7.5492454	-0.080267631	-7.5488186
1.0000000	13.000000	7.6159792	-0.26203814	-7.6114697
2.0000000	13.000000	7.7100172	-0.39230081	-7.7000303
3.0000000	13.000000	7.8517613	-0.53479028	-7.8335276
4.0000000	13.000000	7.9957609	-0.67727971	-7.9670248
5.0000000	13.000000	8.1969395	-0.78404349	-8.1593561
6.0000000	13.000000	8.4831333	-0.83606887	-8.4418325
7.0000000	13.000000	8.6985607	-0.86571211	-8.6553745
8.0000000	13.000000	8.8931522	-0.78374493	-8.8585491
9.0000000	13.000000	9.1400404	-0.58424115	-9.1213484
10.000000	13.000000	9.4878035	-0.45324016	-9.4769716
11.000000	13.000000	9.8810863	-0.24517377	-9.8780441
12.000000	13.000000	10.222810	0.16136581	-10.221536
13.000000	13.000000	10.438309	0.64618123	-10.418288
14.000000	13.000000	10.973175	1.2629969	-10.900249
15.000000	13.000000	10.995787	1.9645754	-10.818862
16.000000	13.000000	10.713005	2.6335073	-10.384273
17.000000	13.000000	10.483429	3.3024390	-9.9496822
18.000000	13.000000	10.192811	4.0673223	-9.3461380
19.000000	13.000000	9.8375521	4.2770905	-8.8591156
20.000000	13.000000	9.5888319	4.6112418	-8.4072676
21.000000	13.000000	9.3774529	4.8894320	-8.0018797
22.000000	13.000000	0.00000000	0.00000000	0.00000000
23.000000	13.000000	0.00000000	0.00000000	0.00000000
24.000000	13.000000	0.00000000	0.00000000	0.00000000
25.000000	13.000000	0.00000000	0.00000000	0.00000000
-25.000000	14.000000	0.00000000	0.00000000	0.00000000
-24.000000	14.000000	0.00000000	0.00000000	0.00000000
-23.000000	14.000000	0.00000000	0.00000000	0.00000000
-22.000000	14.000000	0.00000000	0.00000000	0.00000000
-21.000000	14.000000	0.00000000	0.00000000	0.00000000
-20.000000	14.000000	10.867676	-5.8391790	-9.1657171
-19.000000	14.000000	11.207544	-5.4978590	-9.7664013
-18.000000	14.000000	11.578702	-5.1565385	-10.367085
-17.000000	14.000000	11.978243	-4.8152189	-10.967770
[truncated: 603 more rows]
